# Supplementary material for: Bis[μ-4-(2-oxidobenzyl­idene)thio­semi­carbazidato-κ4 S,N 1,O:O]bis­[(pyridine-κN)zinc]
Source: Acta Crystallogr Sect E Struct Rep Online. 2012 Jan 7;68(Pt 2):m106–7. doi: 10.1107/S160053681105522X (PMC3274852; doi:10.1107/S160053681105522X)
Supplement: Supplementary file 1 [file e-68-0m106-sup1.cif]

##############################################################################
#                                                                            #
# This CIF contains the data in a paper accepted for publication in          #
# Acta Crystallographica Section E. It conforms to the requirements of       #
# Notes for Authors for Acta Crystallographica Section E, and has been       #
# peer reviewed under the auspices of the IUCr Commission on Journals.       #
#                                                                            #
# Full details of the Crystallographic Information File format               #
# are given in the paper "The Crystallographic Information File (CIF):       #
# a New Standard Archive File for Crystallography" by S. R. Hall, F. H.      #
# Allen and I. D. Brown [Acta Cryst. (1991), A47, 655-685].                  #
#                                                                            #
# The current version of the core CIF dictionary is obtainable from          #
# ftp://ftp.iucr.org/pub/cif_core.dic.                                       #
#                                                                            #
# Software is freely available for graphical display of the structure(s)     #
# in this CIF. For information consult the CIF software page                 #
# http://www.iucr.org/resources/cif/software.                                #
#                                                                            #
# This file may be used for bona fide research purposes within the           #
# scientific community so long as proper attribution is given to the journal # 
# article from which it was obtained.                                        #
#                                                                            #
##############################################################################
data_I
_audit_creation_method     'SHELXL97'
_chemical_name_systematic
;
Bis[\m-4-(2-oxidobenzylidene)thiosemicarbazidato-
\k^4^<i>S</i>,<i>N</i>^1^,<i>O</i>:<i>O</i>]bis[(pyridine-\k<i>N</i>)zinc]
;
_chemical_name_common     ?
_chemical_formula_moiety     'C26 H24 N8 O2 S2 Zn2'
_chemical_formula_sum     'C26 H24 N8 O2 S2 Zn2'
_chemical_formula_iupac     '[Zn2 (C8 H7 N3 O S)2 (C5 H5 N)2]'
_chemical_formula_weight     675.45
_chemical_melting_point     ?
_symmetry_cell_setting     monoclinic
_symmetry_space_group_name_H-M     'P 21/c'
_symmetry_space_group_name_Hall     '-P 2ybc'
loop_
    _symmetry_equiv_pos_as_xyz
    'x, y, z'
    '-x, y+1/2, -z+1/2'
    '-x, -y, -z'
    'x, -y-1/2, z-1/2'
_cell_length_a     10.2641(3)
_cell_length_b     17.3160(6)
_cell_length_c     16.6473(5)
_cell_angle_alpha     90.00
_cell_angle_beta     104.706(3)
_cell_angle_gamma     90.00
_cell_volume     2861.85(16)
_cell_formula_units_Z     4
_cell_measurement_reflns_used     3324
_cell_measurement_theta_min     3
_cell_measurement_theta_max     27
_cell_measurement_temperature     295(2)
_exptl_crystal_description     'block'
_exptl_crystal_colour     'colourless'
_exptl_crystal_size_max     0.3
_exptl_crystal_size_mid     0.15
_exptl_crystal_size_min     0.1
_exptl_crystal_density_diffrn     1.568
_exptl_crystal_density_method     'not measured'
_exptl_crystal_F_000     1376
_exptl_absorpt_coefficient_mu     3.755
_exptl_absorpt_correction_type     multi-scan
_exptl_absorpt_process_details
;
(<i>CrysAlis PRO</i>; Agilent, 2011)
;
_exptl_absorpt_correction_T_min     0.82
_exptl_absorpt_correction_T_max     1.00
_exptl_special_details     ?
_diffrn_ambient_temperature     295(2)
_diffrn_radiation_type     'Cu K\a'
_diffrn_radiation_wavelength     1.54178
_diffrn_radiation_source     'SuperNova X--ray Source'
_diffrn_radiation_monochromator     'mirror'
_diffrn_measurement_device_type
                               'Agilent SuperNova Single source at offset Atlas'
_diffrn_measurement_method     '\w scan'
_diffrn_detector_area_resol_mean     10.5357
_diffrn_reflns_number     10543
_diffrn_reflns_av_R_equivalents     0.0238
_diffrn_reflns_av_sigmaI/netI     0.0296
_diffrn_reflns_theta_min     3.75
_diffrn_reflns_theta_max     75.50
_diffrn_reflns_theta_full     70.00
_diffrn_measured_fraction_theta_max     0.951
_diffrn_measured_fraction_theta_full     0.982
_diffrn_reflns_limit_h_min     -12
_diffrn_reflns_limit_h_max     12
_diffrn_reflns_limit_k_min     -21
_diffrn_reflns_limit_k_max     21
_diffrn_reflns_limit_l_min     -20
_diffrn_reflns_limit_l_max     15
_refine_special_details
;
 Refinement of <i>F</i>^2^ against ALL reflections. The weighted
 <i>R</i>--factor <i>wR</i> and goodness of fit <i>S</i> are based on
 <i>F</i>^2^, conventional <i>R</i>--factors <i>R</i> are based on <i>F</i>,
 with <i>F</i> set to zero for negative <i>F</i>^2^. The threshold expression
 of <i>F</i>^2^ > \s(<i>F</i>^2^) is used only for calculating
 <i>R</i>--factors(gt) <i>etc</i>. and is not relevant to the choice of
 reflections for refinement. <i>R</i>--factors based on <i>F</i>^2^ are
 statistically about twice as large as those based on <i>F</i>, and
 <i>R</i>--factors based on ALL data will be even larger.
;
_reflns_number_total     5646
_reflns_number_gt     4967
_reflns_threshold_expression     I>2\s(I)
_refine_ls_structure_factor_coef     Fsqd
_refine_ls_matrix_type     full
_refine_ls_R_factor_all     0.0361
_refine_ls_R_factor_gt     0.0305
_refine_ls_wR_factor_gt     0.0777
_refine_ls_wR_factor_ref     0.0820
_refine_ls_goodness_of_fit_ref     1.051
_refine_ls_restrained_S_all     1.051
_refine_ls_number_reflns     5646
_refine_ls_number_parameters     377
_refine_ls_number_restraints     0
_refine_ls_hydrogen_treatment     mixed
_refine_ls_weighting_scheme     calc
_refine_ls_weighting_details
         'calc w=1/[\s^2^(Fo^2^)+(0.0412P)^2^+0.4387P] where P=(Fo^2^+2Fc^2^)/3'
_atom_sites_solution_hydrogens     geom
_atom_sites_solution_primary     direct
_atom_sites_solution_secondary     difmap
_refine_ls_shift/su_max     0.001
_refine_ls_shift/su_mean     0.000
_refine_diff_density_max     0.295
_refine_diff_density_min     -0.410
_refine_ls_extinction_method     'none'
_refine_ls_extinction_coef     ?
loop_
    _atom_type_symbol
    _atom_type_description
    _atom_type_scat_dispersion_real
    _atom_type_scat_dispersion_imag
    _atom_type_scat_source
    'C' 'C' 0.0181 0.0091
                         'International Tables Vol C Tables 4.2.6.8 and 6.1.1.4'
    'H' 'H' 0.0000 0.0000
                         'International Tables Vol C Tables 4.2.6.8 and 6.1.1.4'
    'N' 'N' 0.0311 0.0180
                         'International Tables Vol C Tables 4.2.6.8 and 6.1.1.4'
    'O' 'O' 0.0492 0.0322
                         'International Tables Vol C Tables 4.2.6.8 and 6.1.1.4'
    'Zn' 'Zn' -1.5491 0.6778
                         'International Tables Vol C Tables 4.2.6.8 and 6.1.1.4'
    'S' 'S' 0.3331 0.5567
                         'International Tables Vol C Tables 4.2.6.8 and 6.1.1.4'
_computing_data_collection
;
<i>CrysAlis PRO</i> (Agilent, 2011)
;
_computing_cell_refinement
;
<i>CrysAlis PRO</i> (Agilent, 2011)
;
_computing_data_reduction
;
<i>CrysAlis PRO</i> (Agilent, 2011)
;
_computing_structure_solution     '<i>SIR92</i> (Altomare <i>et al.</i>, 1993)'
_computing_structure_refinement     '<i>SHELXL97</i> (Sheldrick, 2008)'
_computing_molecular_graphics
;
<i>SHELXTL</i> (Sheldrick, 2008) and <i>Mercury</i> (Macrae <i>et
al.</i>, 2008)
;
_computing_publication_material     '<i>SHELXL97</i> (Sheldrick, 2008)'
loop_
    _atom_site_type_symbol
    _atom_site_label
    _atom_site_fract_x
    _atom_site_fract_y
    _atom_site_fract_z
    _atom_site_U_iso_or_equiv
    _atom_site_adp_type
    _atom_site_calc_flag
    _atom_site_refinement_flags
    _atom_site_occupancy
    _atom_site_symmetry_multiplicity
    _atom_site_disorder_assembly
    _atom_site_disorder_group
    Zn Zn1 0.69348(3) 0.151423(17) 0.675727(17) 0.03492(9) Uani d . 1 1 . .
    Zn Zn2 0.99909(3) 0.106406(16) 0.765896(16) 0.03350(8) Uani d . 1 1 . .
    O O1A 0.87115(14) 0.12696(9) 0.64931(8) 0.0375(3) Uani d . 1 1 . .
    C C1A 0.9113(2) 0.13850(12) 0.57968(12) 0.0342(4) Uani d . 1 1 . .
    C C6A 1.0204(3) 0.09720(16) 0.56694(15) 0.0502(6) Uani d . 1 1 . .
    H H6A 1.0612 0.0602 0.6057 0.060 Uiso calc R 1 1 . .
    C C5A 1.0698(3) 0.10973(19) 0.49806(17) 0.0638(8) Uani d . 1 1 . .
    H H5A 1.1445 0.0823 0.4917 0.077 Uiso calc R 1 1 . .
    C C4A 1.0085(3) 0.16296(19) 0.43875(17) 0.0637(8) Uani d . 1 1 . .
    H H4A 1.0422 0.1721 0.3928 0.076 Uiso calc R 1 1 . .
    C C3A 0.8978(3) 0.20210(17) 0.44817(15) 0.0514(6) Uani d . 1 1 . .
    H H3A 0.8554 0.2367 0.4071 0.062 Uiso calc R 1 1 . .
    C C2A 0.8456(2) 0.19183(13) 0.51808(12) 0.0357(4) Uani d . 1 1 . .
    C C7A 0.7266(2) 0.23507(13) 0.51998(13) 0.0385(5) Uani d . 1 1 . .
    H H7A 0.6974 0.2720 0.4788 0.046 Uiso calc R 1 1 . .
    N N8A 0.65690(17) 0.22690(11) 0.57391(11) 0.0371(4) Uani d . 1 1 . .
    N N9A 0.5388(2) 0.26953(14) 0.55813(13) 0.0520(5) Uani d . 1 1 . .
    C C10A 0.4838(2) 0.27287(17) 0.62098(16) 0.0543(6) Uani d . 1 1 . .
    S S11A 0.55217(6) 0.23729(4) 0.72104(4) 0.04851(15) Uani d . 1 1 . .
    N N12A 0.3637(3) 0.3092(3) 0.6074(2) 0.0974(13) Uani d . 1 1 . .
    H H12A 0.323(5) 0.304(3) 0.645(3) 0.120(16) Uiso d . 1 1 . .
    H H12B 0.322(5) 0.313(3) 0.560(3) 0.15(2) Uiso d . 1 1 . .
    N N13A 0.58207(19) 0.05185(12) 0.63312(11) 0.0442(4) Uani d . 1 1 . .
    C C14A 0.4532(3) 0.04424(18) 0.63634(17) 0.0598(7) Uani d . 1 1 . .
    H H14A 0.4076 0.0872 0.6488 0.072 Uiso calc R 1 1 . .
    C C15A 0.3874(3) -0.0251(2) 0.6217(2) 0.0808(10) Uani d . 1 1 . .
    H H15A 0.2980 -0.0292 0.6239 0.097 Uiso calc R 1 1 . .
    C C16A 0.4555(4) -0.0887(2) 0.6037(2) 0.0929(13) Uani d . 1 1 . .
    H H16A 0.4132 -0.1366 0.5953 0.112 Uiso calc R 1 1 . .
    C C17A 0.5849(4) -0.0810(2) 0.5984(2) 0.0856(11) Uani d . 1 1 . .
    H H17A 0.6321 -0.1231 0.5856 0.103 Uiso calc R 1 1 . .
    C C18A 0.6442(3) -0.00951(17) 0.61249(17) 0.0591(7) Uani d . 1 1 . .
    H H18A 0.7318 -0.0038 0.6074 0.071 Uiso calc R 1 1 . .
    O O1B 0.81432(14) 0.11522(10) 0.78830(9) 0.0421(4) Uani d . 1 1 . .
    C C1B 0.7831(2) 0.09209(13) 0.85795(13) 0.0371(4) Uani d . 1 1 . .
    C C6B 0.6525(2) 0.06964(17) 0.85587(15) 0.0527(6) Uani d . 1 1 . .
    H H6B 0.5868 0.0725 0.8059 0.063 Uiso calc R 1 1 . .
    C C5B 0.6168(3) 0.0432(2) 0.92560(17) 0.0659(8) Uani d . 1 1 . .
    H H5B 0.5286 0.0279 0.9219 0.079 Uiso calc R 1 1 . .
    C C4B 0.7121(3) 0.0395(2) 1.00065(17) 0.0671(9) Uani d . 1 1 . .
    H H4B 0.6894 0.0211 1.0478 0.081 Uiso calc R 1 1 . .
    C C3B 0.8406(3) 0.06347(18) 1.00472(15) 0.0562(7) Uani d . 1 1 . .
    H H3B 0.9042 0.0619 1.0557 0.067 Uiso calc R 1 1 . .
    C C2B 0.8803(2) 0.09033(14) 0.93500(13) 0.0387(5) Uani d . 1 1 . .
    C C7B 1.0179(2) 0.11677(15) 0.94866(14) 0.0441(5) Uani d . 1 1 . .
    H H7B 1.0676 0.1225 1.0034 0.053 Uiso calc R 1 1 . .
    N N8B 1.07691(17) 0.13298(11) 0.89124(11) 0.0373(4) Uani d . 1 1 . .
    N N9B 1.20725(18) 0.16078(12) 0.91816(12) 0.0444(4) Uani d . 1 1 . .
    C C10B 1.2639(2) 0.17693(13) 0.85755(14) 0.0394(5) Uani d . 1 1 . .
    S S11B 1.19620(5) 0.16312(4) 0.75090(3) 0.04356(14) Uani d . 1 1 . .
    N N12B 1.3873(2) 0.20863(17) 0.87933(16) 0.0588(6) Uani d . 1 1 . .
    H H12C 1.425(3) 0.2133(17) 0.8447(18) 0.056(9) Uiso d . 1 1 . .
    H H12D 1.427(3) 0.2123(18) 0.9327(19) 0.065(9) Uiso d . 1 1 . .
    N N13B 1.02303(19) -0.01384(11) 0.76976(11) 0.0408(4) Uani d . 1 1 . .
    C C14B 0.9228(3) -0.06138(15) 0.77443(16) 0.0510(6) Uani d . 1 1 . .
    H H14B 0.8382 -0.0406 0.7717 0.061 Uiso calc R 1 1 . .
    C C15B 0.9403(4) -0.14009(16) 0.78314(19) 0.0645(8) Uani d . 1 1 . .
    H H15B 0.8681 -0.1719 0.7850 0.077 Uiso calc R 1 1 . .
    C C16B 1.0642(4) -0.17070(17) 0.78893(19) 0.0712(9) Uani d . 1 1 . .
    H H16B 1.0782 -0.2236 0.7961 0.085 Uiso calc R 1 1 . .
    C C17B 1.1681(3) -0.12304(17) 0.78416(19) 0.0678(8) Uani d . 1 1 . .
    H H17B 1.2534 -0.1430 0.7874 0.081 Uiso calc R 1 1 . .
    C C18B 1.1437(3) -0.04431(15) 0.77445(15) 0.0514(6) Uani d . 1 1 . .
    H H18B 1.2142 -0.0117 0.7711 0.062 Uiso calc R 1 1 . .
loop_
    _atom_site_aniso_label
    _atom_site_aniso_U_11
    _atom_site_aniso_U_22
    _atom_site_aniso_U_33
    _atom_site_aniso_U_12
    _atom_site_aniso_U_13
    _atom_site_aniso_U_23
    Zn1 0.02750(14) 0.04156(17) 0.03582(15) -0.00054(11) 0.00824(11) 0.00450(11)
    Zn2 0.02757(14) 0.03770(16) 0.03524(15) 0.00084(10) 0.00802(10) 0.00295(11)
    O1A 0.0298(7) 0.0517(9) 0.0319(7) 0.0043(6) 0.0096(5) 0.0079(6)
    C1A 0.0303(10) 0.0404(11) 0.0324(10) -0.0026(8) 0.0091(8) -0.0011(8)
    C6A 0.0496(13) 0.0609(16) 0.0434(12) 0.0145(12) 0.0180(10) 0.0040(11)
    C5A 0.0580(16) 0.090(2) 0.0519(15) 0.0210(15) 0.0290(13) -0.0017(15)
    C4A 0.0638(17) 0.092(2) 0.0447(14) 0.0105(15) 0.0316(13) 0.0073(14)
    C3A 0.0545(14) 0.0647(16) 0.0390(12) 0.0003(12) 0.0193(10) 0.0099(11)
    C2A 0.0339(10) 0.0402(11) 0.0335(10) -0.0043(8) 0.0094(8) 0.0016(9)
    C7A 0.0366(11) 0.0441(12) 0.0337(10) -0.0013(9) 0.0068(8) 0.0066(9)
    N8A 0.0285(8) 0.0443(10) 0.0375(9) 0.0041(7) 0.0069(7) 0.0049(8)
    N9A 0.0368(10) 0.0699(14) 0.0503(11) 0.0191(10) 0.0126(8) 0.0167(10)
    C10A 0.0385(12) 0.0679(17) 0.0583(15) 0.0175(12) 0.0159(11) 0.0107(13)
    S11A 0.0420(3) 0.0618(4) 0.0461(3) 0.0088(3) 0.0193(2) 0.0043(3)
    N12A 0.0647(18) 0.162(4) 0.073(2) 0.063(2) 0.0314(16) 0.033(2)
    N13A 0.0395(10) 0.0496(11) 0.0419(10) -0.0086(8) 0.0072(8) 0.0003(9)
    C14A 0.0445(14) 0.0732(19) 0.0608(16) -0.0159(13) 0.0117(12) -0.0041(14)
    C15A 0.0618(19) 0.099(3) 0.079(2) -0.0414(19) 0.0130(16) -0.011(2)
    C16A 0.103(3) 0.075(2) 0.091(3) -0.051(2) 0.008(2) -0.015(2)
    C17A 0.097(3) 0.0586(19) 0.094(3) -0.0134(19) 0.012(2) -0.0234(18)
    C18A 0.0580(16) 0.0554(16) 0.0625(16) -0.0080(13) 0.0128(13) -0.0090(13)
    O1B 0.0288(7) 0.0654(11) 0.0330(7) 0.0019(7) 0.0093(6) 0.0104(7)
    C1B 0.0328(10) 0.0458(12) 0.0356(10) 0.0008(9) 0.0141(8) 0.0051(9)
    C6B 0.0360(12) 0.0794(19) 0.0418(12) -0.0123(12) 0.0081(9) 0.0078(12)
    C5B 0.0415(13) 0.103(2) 0.0559(15) -0.0213(15) 0.0174(11) 0.0111(16)
    C4B 0.0536(16) 0.107(3) 0.0452(14) -0.0157(16) 0.0207(12) 0.0176(15)
    C3B 0.0437(13) 0.088(2) 0.0365(12) -0.0091(13) 0.0093(10) 0.0126(13)
    C2B 0.0351(11) 0.0476(12) 0.0352(10) -0.0025(9) 0.0122(8) 0.0014(9)
    C7B 0.0365(11) 0.0619(15) 0.0331(11) -0.0067(10) 0.0073(8) -0.0006(10)
    N8B 0.0294(8) 0.0444(10) 0.0383(9) -0.0036(7) 0.0092(7) -0.0019(8)
    N9B 0.0314(9) 0.0592(12) 0.0426(10) -0.0099(8) 0.0091(7) -0.0058(9)
    C10B 0.0297(10) 0.0423(12) 0.0460(12) -0.0033(9) 0.0090(8) -0.0017(9)
    S11B 0.0340(3) 0.0560(3) 0.0419(3) -0.0073(2) 0.0119(2) 0.0032(2)
    N12B 0.0378(11) 0.0901(19) 0.0503(13) -0.0206(11) 0.0144(10) -0.0047(13)
    N13B 0.0441(10) 0.0380(10) 0.0388(10) 0.0048(8) 0.0078(7) 0.0041(8)
    C14B 0.0553(14) 0.0428(13) 0.0532(14) -0.0043(11) 0.0108(11) -0.0002(11)
    C15B 0.083(2) 0.0447(15) 0.0631(17) -0.0107(14) 0.0144(15) 0.0017(13)
    C16B 0.104(3) 0.0379(14) 0.0656(19) 0.0098(16) 0.0111(17) 0.0048(13)
    C17B 0.075(2) 0.0560(17) 0.0676(18) 0.0272(16) 0.0085(15) 0.0019(14)
    C18B 0.0511(14) 0.0506(14) 0.0514(14) 0.0103(11) 0.0110(11) 0.0043(11)
_geom_special_details
;
 All s.u.'s (except the s.u. in the dihedral angle between two l.s. planes) are
 estimated using the full covariance matrix. The cell s.u.'s are taken into
 account individually in the estimation of s.u.'s in distances, angles and
 torsion angles; correlations between s.u.'s in cell parameters are only used
 when they are defined by crystal symmetry. An approximate (isotropic)
 treatment of cell s.u.'s is used for estimating s.u.'s involving l.s. planes.
;
loop_
    _geom_bond_atom_site_label_1
    _geom_bond_atom_site_label_2
    _geom_bond_site_symmetry_2
    _geom_bond_distance
    _geom_bond_publ_flag
    Zn1 O1A . 2.0263(14) ?
    Zn1 O1B . 2.0647(14) ?
    Zn1 N13A . 2.0909(19) ?
    Zn1 N8A . 2.0974(18) ?
    Zn1 S11A . 2.3322(6) ?
    Zn2 O1B . 2.0294(15) ?
    Zn2 O1A . 2.0795(14) ?
    Zn2 N8B . 2.0875(18) ?
    Zn2 N13B . 2.0957(19) ?
    Zn2 S11B . 2.3186(6) ?
    O1A C1A . 1.340(2) ?
    C1A C6A . 1.390(3) ?
    C1A C2A . 1.417(3) ?
    C6A C5A . 1.384(3) ?
    C6A H6A . 0.9300 ?
    C5A C4A . 1.380(4) ?
    C5A H5A . 0.9300 ?
    C4A C3A . 1.366(4) ?
    C4A H4A . 0.9300 ?
    C3A C2A . 1.410(3) ?
    C3A H3A . 0.9300 ?
    C2A C7A . 1.440(3) ?
    C7A N8A . 1.290(3) ?
    C7A H7A . 0.9300 ?
    N8A N9A . 1.386(2) ?
    N9A C10A . 1.310(3) ?
    C10A N12A . 1.351(3) ?
    C10A S11A . 1.747(3) ?
    N12A H12A . 0.84(4) ?
    N12A H12B . 0.80(5) ?
    N13A C18A . 1.328(3) ?
    N13A C14A . 1.344(3) ?
    C14A C15A . 1.369(4) ?
    C14A H14A . 0.9300 ?
    C15A C16A . 1.377(6) ?
    C15A H15A . 0.9300 ?
    C16A C17A . 1.360(6) ?
    C16A H16A . 0.9300 ?
    C17A C18A . 1.373(4) ?
    C17A H17A . 0.9300 ?
    C18A H18A . 0.9300 ?
    O1B C1B . 1.340(2) ?
    C1B C6B . 1.388(3) ?
    C1B C2B . 1.411(3) ?
    C6B C5B . 1.381(3) ?
    C6B H6B . 0.9300 ?
    C5B C4B . 1.379(4) ?
    C5B H5B . 0.9300 ?
    C4B C3B . 1.368(4) ?
    C4B H4B . 0.9300 ?
    C3B C2B . 1.403(3) ?
    C3B H3B . 0.9300 ?
    C2B C7B . 1.446(3) ?
    C7B N8B . 1.286(3) ?
    C7B H7B . 0.9300 ?
    N8B N9B . 1.385(2) ?
    N9B C10B . 1.316(3) ?
    C10B N12B . 1.343(3) ?
    C10B S11B . 1.751(2) ?
    N12B H12C . 0.77(3) ?
    N12B H12D . 0.88(3) ?
    N13B C18B . 1.330(3) ?
    N13B C14B . 1.335(3) ?
    C14B C15B . 1.378(4) ?
    C14B H14B . 0.9300 ?
    C15B C16B . 1.359(5) ?
    C15B H15B . 0.9300 ?
    C16B C17B . 1.366(5) ?
    C16B H16B . 0.9300 ?
    C17B C18B . 1.388(4) ?
    C17B H17B . 0.9300 ?
    C18B H18B . 0.9300 ?
loop_
    _geom_angle_atom_site_label_1
    _geom_angle_atom_site_label_2
    _geom_angle_atom_site_label_3
    _geom_angle_site_symmetry_1
    _geom_angle_site_symmetry_3
    _geom_angle
    _geom_angle_publ_flag
    O1A Zn1 O1B . . 76.54(6) ?
    O1A Zn1 N13A . . 101.47(7) ?
    O1B Zn1 N13A . . 102.02(7) ?
    O1A Zn1 N8A . . 86.63(6) ?
    O1B Zn1 N8A . . 149.97(7) ?
    N13A Zn1 N8A . . 105.63(7) ?
    O1A Zn1 S11A . . 150.62(5) ?
    O1B Zn1 S11A . . 100.35(5) ?
    N13A Zn1 S11A . . 107.69(6) ?
    N8A Zn1 S11A . . 82.28(5) ?
    O1B Zn2 O1A . . 76.14(6) ?
    O1B Zn2 N8B . . 86.44(6) ?
    O1A Zn2 N8B . . 152.37(7) ?
    O1B Zn2 N13B . . 100.18(7) ?
    O1A Zn2 N13B . . 103.89(7) ?
    N8B Zn2 N13B . . 100.15(7) ?
    O1B Zn2 S11B . . 150.41(5) ?
    O1A Zn2 S11B . . 100.87(4) ?
    N8B Zn2 S11B . . 83.77(5) ?
    N13B Zn2 S11B . . 108.99(6) ?
    C1A O1A Zn1 . . 130.37(13) ?
    C1A O1A Zn2 . . 124.97(12) ?
    Zn1 O1A Zn2 . . 102.89(6) ?
    O1A C1A C6A . . 119.5(2) ?
    O1A C1A C2A . . 121.95(19) ?
    C6A C1A C2A . . 118.6(2) ?
    C5A C6A C1A . . 121.7(2) ?
    C5A C6A H6A . . 119.2 ?
    C1A C6A H6A . . 119.2 ?
    C4A C5A C6A . . 120.0(2) ?
    C4A C5A H5A . . 120.0 ?
    C6A C5A H5A . . 120.0 ?
    C3A C4A C5A . . 119.4(2) ?
    C3A C4A H4A . . 120.3 ?
    C5A C4A H4A . . 120.3 ?
    C4A C3A C2A . . 122.2(2) ?
    C4A C3A H3A . . 118.9 ?
    C2A C3A H3A . . 118.9 ?
    C3A C2A C1A . . 118.0(2) ?
    C3A C2A C7A . . 117.0(2) ?
    C1A C2A C7A . . 124.97(19) ?
    N8A C7A C2A . . 125.6(2) ?
    N8A C7A H7A . . 117.2 ?
    C2A C7A H7A . . 117.2 ?
    C7A N8A N9A . . 114.98(18) ?
    C7A N8A Zn1 . . 127.86(15) ?
    N9A N8A Zn1 . . 116.97(14) ?
    C10A N9A N8A . . 113.92(19) ?
    N9A C10A N12A . . 116.6(3) ?
    N9A C10A S11A . . 126.55(18) ?
    N12A C10A S11A . . 116.9(2) ?
    C10A S11A Zn1 . . 92.79(9) ?
    C10A N12A H12A . . 116(3) ?
    C10A N12A H12B . . 116(4) ?
    H12A N12A H12B . . 120(5) ?
    C18A N13A C14A . . 118.3(2) ?
    C18A N13A Zn1 . . 119.36(17) ?
    C14A N13A Zn1 . . 121.76(19) ?
    N13A C14A C15A . . 121.7(3) ?
    N13A C14A H14A . . 119.2 ?
    C15A C14A H14A . . 119.2 ?
    C14A C15A C16A . . 119.0(3) ?
    C14A C15A H15A . . 120.5 ?
    C16A C15A H15A . . 120.5 ?
    C17A C16A C15A . . 119.6(3) ?
    C17A C16A H16A . . 120.2 ?
    C15A C16A H16A . . 120.2 ?
    C16A C17A C18A . . 118.4(4) ?
    C16A C17A H17A . . 120.8 ?
    C18A C17A H17A . . 120.8 ?
    N13A C18A C17A . . 123.0(3) ?
    N13A C18A H18A . . 118.5 ?
    C17A C18A H18A . . 118.5 ?
    C1B O1B Zn2 . . 125.18(13) ?
    C1B O1B Zn1 . . 130.98(13) ?
    Zn2 O1B Zn1 . . 103.30(6) ?
    O1B C1B C6B . . 120.23(19) ?
    O1B C1B C2B . . 121.60(19) ?
    C6B C1B C2B . . 118.17(19) ?
    C5B C6B C1B . . 122.2(2) ?
    C5B C6B H6B . . 118.9 ?
    C1B C6B H6B . . 118.9 ?
    C4B C5B C6B . . 119.9(2) ?
    C4B C5B H5B . . 120.1 ?
    C6B C5B H5B . . 120.1 ?
    C3B C4B C5B . . 119.0(2) ?
    C3B C4B H4B . . 120.5 ?
    C5B C4B H4B . . 120.5 ?
    C4B C3B C2B . . 122.6(2) ?
    C4B C3B H3B . . 118.7 ?
    C2B C3B H3B . . 118.7 ?
    C3B C2B C1B . . 118.2(2) ?
    C3B C2B C7B . . 116.8(2) ?
    C1B C2B C7B . . 124.94(19) ?
    N8B C7B C2B . . 125.3(2) ?
    N8B C7B H7B . . 117.4 ?
    C2B C7B H7B . . 117.4 ?
    C7B N8B N9B . . 115.74(18) ?
    C7B N8B Zn2 . . 124.19(15) ?
    N9B N8B Zn2 . . 119.54(13) ?
    C10B N9B N8B . . 113.85(18) ?
    N9B C10B N12B . . 116.7(2) ?
    N9B C10B S11B . . 127.55(17) ?
    N12B C10B S11B . . 115.73(18) ?
    C10B S11B Zn2 . . 94.66(7) ?
    C10B N12B H12C . . 117(2) ?
    C10B N12B H12D . . 118(2) ?
    H12C N12B H12D . . 124(3) ?
    C18B N13B C14B . . 118.1(2) ?
    C18B N13B Zn2 . . 119.74(17) ?
    C14B N13B Zn2 . . 121.90(17) ?
    N13B C14B C15B . . 122.3(3) ?
    N13B C14B H14B . . 118.8 ?
    C15B C14B H14B . . 118.8 ?
    C16B C15B C14B . . 119.2(3) ?
    C16B C15B H15B . . 120.4 ?
    C14B C15B H15B . . 120.4 ?
    C15B C16B C17B . . 119.4(3) ?
    C15B C16B H16B . . 120.3 ?
    C17B C16B H16B . . 120.3 ?
    C16B C17B C18B . . 118.7(3) ?
    C16B C17B H17B . . 120.7 ?
    C18B C17B H17B . . 120.7 ?
    N13B C18B C17B . . 122.3(3) ?
    N13B C18B H18B . . 118.9 ?
    C17B C18B H18B . . 118.9 ?
loop_
    _geom_torsion_atom_site_label_1
    _geom_torsion_atom_site_label_2
    _geom_torsion_atom_site_label_3
    _geom_torsion_atom_site_label_4
    _geom_torsion_site_symmetry_1
    _geom_torsion_site_symmetry_2
    _geom_torsion_site_symmetry_3
    _geom_torsion_site_symmetry_4
    _geom_torsion
    _geom_torsion_publ_flag
    O1B Zn1 O1A C1A . . . . -173.10(19) ?
    N13A Zn1 O1A C1A . . . . 87.11(19) ?
    N8A Zn1 O1A C1A . . . . -18.16(18) ?
    S11A Zn1 O1A C1A . . . . -85.9(2) ?
    O1B Zn1 O1A Zn2 . . . . -8.04(7) ?
    N13A Zn1 O1A Zn2 . . . . -107.83(8) ?
    N8A Zn1 O1A Zn2 . . . . 146.89(8) ?
    S11A Zn1 O1A Zn2 . . . . 79.16(10) ?
    O1B Zn2 O1A C1A . . . . 174.33(18) ?
    N8B Zn2 O1A C1A . . . . 121.86(18) ?
    N13B Zn2 O1A C1A . . . . -88.40(17) ?
    S11B Zn2 O1A C1A . . . . 24.48(17) ?
    O1B Zn2 O1A Zn1 . . . . 8.20(7) ?
    N8B Zn2 O1A Zn1 . . . . -44.27(17) ?
    N13B Zn2 O1A Zn1 . . . . 105.47(8) ?
    S11B Zn2 O1A Zn1 . . . . -141.65(5) ?
    Zn1 O1A C1A C6A . . . . -160.87(18) ?
    Zn2 O1A C1A C6A . . . . 37.0(3) ?
    Zn1 O1A C1A C2A . . . . 19.1(3) ?
    Zn2 O1A C1A C2A . . . . -143.01(16) ?
    O1A C1A C6A C5A . . . . -176.8(3) ?
    C2A C1A C6A C5A . . . . 3.2(4) ?
    C1A C6A C5A C4A . . . . -1.7(5) ?
    C6A C5A C4A C3A . . . . -0.9(5) ?
    C5A C4A C3A C2A . . . . 2.0(5) ?
    C4A C3A C2A C1A . . . . -0.4(4) ?
    C4A C3A C2A C7A . . . . -178.6(3) ?
    O1A C1A C2A C3A . . . . 177.8(2) ?
    C6A C1A C2A C3A . . . . -2.2(3) ?
    O1A C1A C2A C7A . . . . -4.1(3) ?
    C6A C1A C2A C7A . . . . 175.9(2) ?
    C3A C2A C7A N8A . . . . 172.1(2) ?
    C1A C2A C7A N8A . . . . -6.0(4) ?
    C2A C7A N8A N9A . . . . -173.8(2) ?
    C2A C7A N8A Zn1 . . . . 1.1(3) ?
    O1A Zn1 N8A C7A . . . . 7.88(19) ?
    O1B Zn1 N8A C7A . . . . 63.3(3) ?
    N13A Zn1 N8A C7A . . . . -93.1(2) ?
    S11A Zn1 N8A C7A . . . . 160.6(2) ?
    O1A Zn1 N8A N9A . . . . -177.33(17) ?
    O1B Zn1 N8A N9A . . . . -121.94(17) ?
    N13A Zn1 N8A N9A . . . . 81.69(17) ?
    S11A Zn1 N8A N9A . . . . -24.60(16) ?
    C7A N8A N9A C10A . . . . -167.0(2) ?
    Zn1 N8A N9A C10A . . . . 17.6(3) ?
    N8A N9A C10A N12A . . . . -175.6(3) ?
    N8A N9A C10A S11A . . . . 6.1(4) ?
    N9A C10A S11A Zn1 . . . . -21.8(3) ?
    N12A C10A S11A Zn1 . . . . 159.9(3) ?
    O1A Zn1 S11A C10A . . . . 88.84(13) ?
    O1B Zn1 S11A C10A . . . . 169.75(11) ?
    N13A Zn1 S11A C10A . . . . -83.96(11) ?
    N8A Zn1 S11A C10A . . . . 20.05(11) ?
    O1A Zn1 N13A C18A . . . . 11.1(2) ?
    O1B Zn1 N13A C18A . . . . -67.4(2) ?
    N8A Zn1 N13A C18A . . . . 100.8(2) ?
    S11A Zn1 N13A C18A . . . . -172.51(18) ?
    O1A Zn1 N13A C14A . . . . -177.97(19) ?
    O1B Zn1 N13A C14A . . . . 103.55(19) ?
    N8A Zn1 N13A C14A . . . . -88.3(2) ?
    S11A Zn1 N13A C14A . . . . -1.6(2) ?
    C18A N13A C14A C15A . . . . 2.2(4) ?
    Zn1 N13A C14A C15A . . . . -168.9(2) ?
    N13A C14A C15A C16A . . . . 0.4(5) ?
    C14A C15A C16A C17A . . . . -1.9(6) ?
    C15A C16A C17A C18A . . . . 0.9(6) ?
    C14A N13A C18A C17A . . . . -3.3(4) ?
    Zn1 N13A C18A C17A . . . . 167.9(3) ?
    C16A C17A C18A N13A . . . . 1.8(5) ?
    O1A Zn2 O1B C1B . . . . 164.28(19) ?
    N8B Zn2 O1B C1B . . . . -37.35(18) ?
    N13B Zn2 O1B C1B . . . . 62.33(19) ?
    S11B Zn2 O1B C1B . . . . -108.09(18) ?
    O1A Zn2 O1B Zn1 . . . . -8.06(7) ?
    N8B Zn2 O1B Zn1 . . . . 150.32(9) ?
    N13B Zn2 O1B Zn1 . . . . -110.00(8) ?
    S11B Zn2 O1B Zn1 . . . . 79.58(11) ?
    O1A Zn1 O1B C1B . . . . -163.4(2) ?
    N13A Zn1 O1B C1B . . . . -64.3(2) ?
    N8A Zn1 O1B C1B . . . . 138.90(19) ?
    S11A Zn1 O1B C1B . . . . 46.4(2) ?
    O1A Zn1 O1B Zn2 . . . . 8.26(7) ?
    N13A Zn1 O1B Zn2 . . . . 107.35(8) ?
    N8A Zn1 O1B Zn2 . . . . -49.41(17) ?
    S11A Zn1 O1B Zn2 . . . . -141.87(6) ?
    Zn2 O1B C1B C6B . . . . -152.5(2) ?
    Zn1 O1B C1B C6B . . . . 17.6(3) ?
    Zn2 O1B C1B C2B . . . . 28.1(3) ?
    Zn1 O1B C1B C2B . . . . -161.84(17) ?
    O1B C1B C6B C5B . . . . 178.0(3) ?
    C2B C1B C6B C5B . . . . -2.5(4) ?
    C1B C6B C5B C4B . . . . 0.9(5) ?
    C6B C5B C4B C3B . . . . 1.0(6) ?
    C5B C4B C3B C2B . . . . -1.3(5) ?
    C4B C3B C2B C1B . . . . -0.3(4) ?
    C4B C3B C2B C7B . . . . 177.6(3) ?
    O1B C1B C2B C3B . . . . -178.4(2) ?
    C6B C1B C2B C3B . . . . 2.2(4) ?
    O1B C1B C2B C7B . . . . 3.9(4) ?
    C6B C1B C2B C7B . . . . -175.6(3) ?
    C3B C2B C7B N8B . . . . 169.7(3) ?
    C1B C2B C7B N8B . . . . -12.5(4) ?
    C2B C7B N8B N9B . . . . 177.1(2) ?
    C2B C7B N8B Zn2 . . . . -11.3(4) ?
    O1B Zn2 N8B C7B . . . . 28.7(2) ?
    O1A Zn2 N8B C7B . . . . 79.2(3) ?
    N13B Zn2 N8B C7B . . . . -71.0(2) ?
    S11B Zn2 N8B C7B . . . . -179.3(2) ?
    O1B Zn2 N8B N9B . . . . -160.02(17) ?
    O1A Zn2 N8B N9B . . . . -109.53(19) ?
    N13B Zn2 N8B N9B . . . . 100.26(17) ?
    S11B Zn2 N8B N9B . . . . -7.98(16) ?
    C7B N8B N9B C10B . . . . -179.8(2) ?
    Zn2 N8B N9B C10B . . . . 8.2(3) ?
    N8B N9B C10B N12B . . . . 176.0(2) ?
    N8B N9B C10B S11B . . . . -3.0(3) ?
    N9B C10B S11B Zn2 . . . . -2.6(2) ?
    N12B C10B S11B Zn2 . . . . 178.4(2) ?
    O1B Zn2 S11B C10B . . . . 76.08(12) ?
    O1A Zn2 S11B C10B . . . . 157.12(9) ?
    N8B Zn2 S11B C10B . . . . 4.67(9) ?
    N13B Zn2 S11B C10B . . . . -93.94(10) ?
    O1B Zn2 N13B C18B . . . . -166.50(17) ?
    O1A Zn2 N13B C18B . . . . 115.40(17) ?
    N8B Zn2 N13B C18B . . . . -78.33(18) ?
    S11B Zn2 N13B C18B . . . . 8.51(18) ?
    O1B Zn2 N13B C14B . . . . 7.98(19) ?
    O1A Zn2 N13B C14B . . . . -70.11(19) ?
    N8B Zn2 N13B C14B . . . . 96.16(18) ?
    S11B Zn2 N13B C14B . . . . -177.00(17) ?
    C18B N13B C14B C15B . . . . -0.5(4) ?
    Zn2 N13B C14B C15B . . . . -175.1(2) ?
    N13B C14B C15B C16B . . . . 1.4(4) ?
    C14B C15B C16B C17B . . . . -1.4(5) ?
    C15B C16B C17B C18B . . . . 0.7(5) ?
    C14B N13B C18B C17B . . . . -0.2(4) ?
    Zn2 N13B C18B C17B . . . . 174.5(2) ?
    C16B C17B C18B N13B . . . . 0.1(4) ?
loop_
    _geom_hbond_atom_site_label_D
    _geom_hbond_atom_site_label_H
    _geom_hbond_atom_site_label_A
    _geom_hbond_site_symmetry_A
    _geom_hbond_distance_DH
    _geom_hbond_distance_HA
    _geom_hbond_distance_DA
    _geom_hbond_angle_DHA
    N12A H12B N9B 4_465 0.80(5) 2.40(5) 3.195(4) 174(6)
    N12B H12C S11A 1_655 0.77(3) 2.74(3) 3.510(3) 177(3)
    N12B H12D N9A 4_666 0.88(3) 2.14(3) 3.012(3) 173(3)
    C17B H17B S11A 2_746 0.93 2.91 3.772(3) 155.5
data_global
_journal_date_recd_electronic     2011-12-04
_journal_date_accepted     2011-12-22
_journal_name_full     'Acta Crystallographica, Section E'
_journal_year     2012
_journal_volume     68
_journal_issue      2
_journal_page_first     m106
_journal_page_last     m107
_journal_paper_category     QM
_journal_paper_doi     10.1107/S160053681105522X
_journal_coeditor_code     RK2324
_publ_contact_author
;
Maciej Kubicki
Faculty of Chemistry
Adam Mickiewicz University
Grunwaldzka 6
60--780 Pozna\'n
Poland
;
_publ_contact_author_email     mkubicki@amu.edu.pl
_publ_section_title
;\
Bis[\m-4-(2-oxidobenzylidene)thiosemicarbazidato-\k^4^<i>S</i>,<i>N</i>^1^,\
<i>O</i>:<i>O</i>]bis[(pyridine-\k<i>N</i>)zinc]
;
loop_
    _publ_author_name
    _publ_author_address
    'Takjoo, Reza'
;
Department of Chemistry
School of Sciences
Ferdowsi University of Mashhad
Mashhad 91775--1436
Iran
;
    'Dutkiewicz, Grzegorz'
;  Department of Chemistry
Adam Mickiewicz University
Grunwaldzka 6
60--780 Pozna\'n
Poland
;
    'Ahmadi, Mehdi'
;
Department of Chemistry
Payame Noor University (PNU)
Mashhad
Iran
;
    'Kubicki, Maciej'
;
Department of Chemistry
Adam Mickiewicz University
Grunwaldzka 6
60--780 Pozna\'n
Poland
;
_iucr_refine_instructions_details
;
TITL rt5b in P21/c #14
CELL  1.54178  10.2641  17.3160  16.6473   90.000  104.706   90.000
ZERR     4.00   0.0003   0.0006   0.0005    0.000    0.003    0.000
LATT   1
SYMM  - X, 1/2 + Y, 1/2 - Z
SFAC  C    H    N    O    ZN   S
UNIT  104  96   32   8    8    8
omit -1 4 20
FMAP   2
PLAN  -10
BOND $h
L.S.  10
acta 140
eqiv $1 -1+x,.5-y,-0.5+z
htab n12a n9b_$1
eqiv $2 1+x,y,z
htab n12b s11a_$2
eqiv $3 1+x,0.5-y,0.5+z
htab n12b n9a_$3
eqiv $4 2-x,-0.5+y,1.5-z
htab c17b s11a_$4
conf
mpla 4 o1a n8a s11a o1b zn1 n13a
mpla 4 o1a n8b s11b o1b zn2 n13b
mpla zn1 o1a o1b
mpla zn2 o1a o1b
mpla c1a c2a c3a c4a c5a c6a
mpla c2a c7a n8a n9a c10a s11a n12a
mpla n13a c14a c15a c16a c17a c18a
mpla c1b c2b c3b c4b c5b c6b
mpla c2b c7b n8b n9b c10b s11b n12b
mpla n13b c14b c15b c16b c17b c18b
mpla n13a c14a c15a c16a c17a c18a
WGHT    0.041200    0.438700
FVAR       4.59324
ZN1   5    0.693483    0.151423    0.675727    11.00000    0.02750    0.04156 =
         0.03582    0.00450    0.00824   -0.00054
ZN2   5    0.999095    0.106406    0.765896    11.00000    0.02757    0.03770 =
         0.03524    0.00295    0.00802    0.00084
O1A   4    0.871153    0.126962    0.649307    11.00000    0.02982    0.05169 =
         0.03193    0.00795    0.00961    0.00429
C1A   1    0.911250    0.138498    0.579683    11.00000    0.03034    0.04043 =
         0.03241   -0.00114    0.00907   -0.00258
C6A   1    1.020368    0.097199    0.566940    11.00000    0.04957    0.06092 =
         0.04336    0.00399    0.01805    0.01454
AFIX  43
H6A   2    1.061184    0.060198    0.605687    11.00000   -1.20000
AFIX   0
C5A   1    1.069844    0.109730    0.498057    11.00000    0.05801    0.08967 =
         0.05194   -0.00166    0.02900    0.02105
AFIX  43
H5A   2    1.144471    0.082270    0.491728    11.00000   -1.20000
AFIX   0
C4A   1    1.008493    0.162959    0.438749    11.00000    0.06379    0.09224 =
         0.04470    0.00726    0.03162    0.01048
AFIX  43
H4A   2    1.042236    0.172093    0.392789    11.00000   -1.20000
AFIX   0
C3A   1    0.897772    0.202100    0.448167    11.00000    0.05447    0.06475 =
         0.03903    0.00993    0.01931    0.00026
AFIX  43
H3A   2    0.855354    0.236694    0.407087    11.00000   -1.20000
AFIX   0
C2A   1    0.845592    0.191832    0.518076    11.00000    0.03391    0.04018 =
         0.03347    0.00163    0.00938   -0.00429
C7A   1    0.726560    0.235074    0.519979    11.00000    0.03657    0.04406 =
         0.03371    0.00656    0.00679   -0.00127
AFIX  43
H7A   2    0.697446    0.272043    0.478806    11.00000   -1.20000
AFIX   0
N8A   3    0.656896    0.226905    0.573909    11.00000    0.02847    0.04431 =
         0.03755    0.00493    0.00685    0.00412
N9A   3    0.538813    0.269528    0.558126    11.00000    0.03681    0.06989 =
         0.05027    0.01674    0.01260    0.01905
C10A  1    0.483806    0.272873    0.620977    11.00000    0.03849    0.06794 =
         0.05834    0.01066    0.01593    0.01754
S11A  6    0.552169    0.237288    0.721043    11.00000    0.04199    0.06182 =
         0.04613    0.00427    0.01934    0.00876
N12A  3    0.363661    0.309180    0.607422    11.00000    0.06474    0.16175 =
         0.07331    0.03303    0.03141    0.06301
H12A  2    0.323153    0.304182    0.645067    11.00000    0.11995
H12B  2    0.321896    0.313199    0.560294    11.00000    0.14758
N13A  3    0.582066    0.051850    0.633118    11.00000    0.03952    0.04963 =
         0.04187    0.00026    0.00724   -0.00862
C14A  1    0.453219    0.044240    0.636344    11.00000    0.04451    0.07316 =
         0.06077   -0.00409    0.01172   -0.01590
AFIX  43
H14A  2    0.407578    0.087178    0.648830    11.00000   -1.20000
AFIX   0
C15A  1    0.387407   -0.025122    0.621717    11.00000    0.06180    0.09881 =
         0.07917   -0.01076    0.01297   -0.04143
AFIX  43
H15A  2    0.298027   -0.029234    0.623894    11.00000   -1.20000
AFIX   0
C16A  1    0.455479   -0.088708    0.603737    11.00000    0.10309    0.07512 =
         0.09133   -0.01511    0.00757   -0.05142
AFIX  43
H16A  2    0.413236   -0.136612    0.595285    11.00000   -1.20000
AFIX   0
C17A  1    0.584917   -0.080994    0.598417    11.00000    0.09749    0.05859 =
         0.09408   -0.02338    0.01196   -0.01341
AFIX  43
H17A  2    0.632110   -0.123109    0.585560    11.00000   -1.20000
AFIX   0
C18A  1    0.644156   -0.009511    0.612495    11.00000    0.05800    0.05540 =
         0.06252   -0.00900    0.01278   -0.00804
AFIX  43
H18A  2    0.731770   -0.003786    0.607356    11.00000   -1.20000
AFIX   0
O1B   4    0.814318    0.115218    0.788299    11.00000    0.02878    0.06539 =
         0.03305    0.01041    0.00927    0.00194
C1B   1    0.783150    0.092086    0.857952    11.00000    0.03283    0.04576 =
         0.03565    0.00514    0.01408    0.00082
C6B   1    0.652476    0.069638    0.855870    11.00000    0.03599    0.07936 =
         0.04179    0.00778    0.00815   -0.01233
AFIX  43
H6B   2    0.586807    0.072507    0.805864    11.00000   -1.20000
AFIX   0
C5B   1    0.616776    0.043189    0.925601    11.00000    0.04147    0.10300 =
         0.05588    0.01115    0.01744   -0.02128
AFIX  43
H5B   2    0.528617    0.027872    0.921947    11.00000   -1.20000
AFIX   0
C4B   1    0.712097    0.039533    1.000649    11.00000    0.05364    0.10694 =
         0.04524    0.01756    0.02071   -0.01573
AFIX  43
H4B   2    0.689354    0.021080    1.047770    11.00000   -1.20000
AFIX   0
C3B   1    0.840639    0.063472    1.004724    11.00000    0.04369    0.08807 =
         0.03647    0.01262    0.00926   -0.00910
AFIX  43
H3B   2    0.904191    0.061884    1.055680    11.00000   -1.20000
AFIX   0
C2B   1    0.880329    0.090332    0.934996    11.00000    0.03514    0.04759 =
         0.03518    0.00140    0.01218   -0.00251
C7B   1    1.017853    0.116771    0.948661    11.00000    0.03647    0.06190 =
         0.03306   -0.00058    0.00730   -0.00668
AFIX  43
H7B   2    1.067626    0.122522    1.003399    11.00000   -1.20000
AFIX   0
N8B   3    1.076910    0.132976    0.891242    11.00000    0.02938    0.04444 =
         0.03834   -0.00188    0.00920   -0.00360
N9B   3    1.207254    0.160783    0.918156    11.00000    0.03136    0.05917 =
         0.04261   -0.00579    0.00908   -0.00989
C10B  1    1.263914    0.176927    0.857546    11.00000    0.02970    0.04234 =
         0.04596   -0.00169    0.00896   -0.00332
S11B  6    1.196197    0.163119    0.750897    11.00000    0.03400    0.05605 =
         0.04189    0.00324    0.01194   -0.00735
N12B  3    1.387297    0.208628    0.879335    11.00000    0.03785    0.09010 =
         0.05032   -0.00469    0.01440   -0.02064
H12C  2    1.424527    0.213266    0.844698    11.00000    0.05650
H12D  2    1.426839    0.212266    0.932713    11.00000    0.06489
N13B  3    1.023034   -0.013838    0.769762    11.00000    0.04412    0.03796 =
         0.03876    0.00408    0.00779    0.00482
C14B  1    0.922834   -0.061377    0.774427    11.00000    0.05530    0.04280 =
         0.05323   -0.00021    0.01077   -0.00432
AFIX  43
H14B  2    0.838249   -0.040625    0.771697    11.00000   -1.20000
AFIX   0
C15B  1    0.940301   -0.140091    0.783141    11.00000    0.08338    0.04473 =
         0.06306    0.00168    0.01437   -0.01067
AFIX  43
H15B  2    0.868132   -0.171896    0.785038    11.00000   -1.20000
AFIX   0
C16B  1    1.064217   -0.170696    0.788930    11.00000    0.10437    0.03789 =
         0.06556    0.00482    0.01108    0.00980
AFIX  43
H16B  2    1.078218   -0.223587    0.796070    11.00000   -1.20000
AFIX   0
C17B  1    1.168055   -0.123044    0.784162    11.00000    0.07456    0.05595 =
         0.06758    0.00188    0.00847    0.02717
AFIX  43
H17B  2    1.253371   -0.142956    0.787359    11.00000   -1.20000
AFIX   0
C18B  1    1.143695   -0.044310    0.774451    11.00000    0.05109    0.05061 =
         0.05138    0.00428    0.01098    0.01029
AFIX  43
H18B  2    1.214173   -0.011740    0.771109    11.00000   -1.20000
HKLF    4
REM  rt5b in P21/c #14
REM R1 =  0.0305 for   4967 Fo > 4sig(Fo)  and  0.0361 for all   5646 data
REM    377 parameters refined using      0 restraints
END
WGHT      0.0408      0.4473
REM Highest difference peak  0.295,  deepest hole -0.410,  1-sigma level  0.054
Q1    1   0.5220  0.1911  0.7113  11.00000  0.05    0.30
Q2    1   0.9996  0.0363  0.7621  11.00000  0.05    0.24
Q3    1   0.6813  0.2106  0.6245  11.00000  0.05    0.24
Q4    1   0.8609  0.1592  0.5355  11.00000  0.05    0.22
Q5    1   0.5669  0.1560  0.6477  11.00000  0.05    0.21
Q6    1   0.9189  0.1447  0.7144  11.00000  0.05    0.20
Q7    1   1.0059  0.1264  0.4591  11.00000  0.05    0.19
Q8    1   1.0205  0.0907  0.5169  11.00000  0.05    0.19
Q9    1   0.9063  0.1265  0.7050  11.00000  0.05    0.19
Q10   1   0.6160  0.1447  0.7595  11.00000  0.05    0.19
;
