# Supplementary material for: Bis[μ-4-(2-oxidobenzyl­idene)thio­semi­carbazidato-κ4 S,N 1,O:O]bis­[(pyridine-κN)zinc]
Source: Acta Crystallogr Sect E Struct Rep Online. 2012 Jan 7;68(Pt 2):m106–7. doi: 10.1107/S160053681105522X (PMC3274852; doi:10.1107/S160053681105522X)
Supplement: Supplementary file 2 [file e-68-0m106-Isup2.hkl]

#
# h,k,l, Fc-squared, Fo-squared, sigma(Fo-squared) and status flag
#
data_I
_shelx_title ' rt5b'
_shelx_refln_list_code          4
_shelx_F_calc_maximum      229.01
_exptl_crystal_F_000      1376.00
_reflns_d_resolution_high  0.7963
 
loop_
 _symmetry_equiv_pos_as_xyz
 'x, y, z'
 '-x, y+1/2, -z+1/2'
 '-x, -y, -z'
 'x, -y-1/2, z-1/2'
 
_cell_length_a    10.2641
_cell_length_b    17.3160
_cell_length_c    16.6473
_cell_angle_alpha  90.000
_cell_angle_beta  104.706
_cell_angle_gamma  90.000
 
_shelx_F_squared_multiplier     1.000
 
loop_
 _refln_index_h
 _refln_index_k
 _refln_index_l
 _refln_F_squared_calc
 _refln_F_squared_meas
 _refln_F_squared_sigma
 _refln_observed_status
   5   0   0     3654.19     3735.86     59.93 o
   6   0   0    10152.11    10110.20    140.15 o
   7   0   0     6158.74     6139.78    118.01 o
   8   0   0      584.79      542.92     43.26 o
   9   0   0     2731.78     2680.12     98.97 o
  10   0   0     3345.89     3396.98    107.74 o
  11   0   0     1506.09     1563.79     63.89 o
   1   1   0    18807.65    16464.27     70.81 o
   2   1   0     1835.98     1784.63     32.04 o
   3   1   0      431.23      500.48     20.98 o
   4   1   0      843.27      728.70     16.77 o
   5   1   0      626.06      861.31     37.09 o
   6   1   0    20636.95    20894.63    201.31 o
   7   1   0     1997.70     2073.41     65.68 o
   8   1   0       30.57       43.59     17.22 o
   9   1   0       61.96       62.95     12.74 o
  10   1   0      429.05      399.42     26.52 o
  11   1   0       18.64       13.25      5.36 o
  12   1   0       98.14      101.34     12.45 o
   0   2   0     2969.42     3001.27     32.44 o
   1   2   0     8325.48     8117.15     59.46 o
   2   2   0     2068.07     1950.46     35.78 o
   3   2   0     2887.62     3082.54     36.05 o
   4   2   0      543.80      568.31     11.29 o
   5   2   0     3917.21     4200.55     83.08 o
   6   2   0       12.76        7.39     18.90 o
   7   2   0      153.14      160.66     14.01 o
   8   2   0     1798.26     1802.98     63.20 o
   9   2   0       34.40       29.02      8.76 o
  10   2   0       31.77       31.72      9.95 o
  11   2   0       55.45       45.33     13.01 o
  12   2   0      154.67      149.74     15.57 o
   1   3   0     8485.00     8144.45     69.55 o
   2   3   0        1.32       13.39      4.25 o
   3   3   0     3649.82     3652.82     61.94 o
   4   3   0      497.24      643.73     29.89 o
   5   3   0     9434.46     9835.29    128.90 o
   6   3   0       78.62       95.47     14.85 o
   7   3   0      357.29      372.55     23.44 o
   8   3   0      608.01      561.11     30.64 o
   9   3   0       87.78      102.36     14.29 o
  10   3   0       42.79       74.73     15.92 o
  11   3   0      385.77      384.95     32.19 o
  12   3   0      173.42      176.23     16.50 o
   2   4   0       40.20       37.95      6.56 o
   3   4   0     5492.89     4919.70     76.33 o
   4   4   0     4415.28     4026.87     76.76 o
   5   4   0     1349.65     1333.77     49.24 o
   6   4   0     5290.92     4955.21    102.46 o
   7   4   0     1322.52     1243.92     61.45 o
   8   4   0       35.78       37.67      7.27 o
   9   4   0      707.42      737.31     35.13 o
  10   4   0     5904.21     5813.59    139.50 o
  11   4   0        1.74        7.83      7.02 o
  12   4   0      197.81      188.44     16.74 o
   1   5   0     4163.27     4449.22     46.94 o
   2   5   0        2.74       28.44      6.29 o
   3   5   0     2135.80     2012.83     51.55 o
   4   5   0    13186.14    11933.65    138.37 o
   5   5   0     2355.83     2356.65     67.24 o
   6   5   0     4163.60     4225.23     97.01 o
   7   5   0      130.58      128.60     15.68 o
   8   5   0      189.38      215.37     19.33 o
   9   5   0      553.55      574.72     30.92 o
  10   5   0       92.11      103.28     20.70 o
  11   5   0      121.58      128.90     18.61 o
  12   5   0      819.85      773.29     30.71 o
   0   6   0      167.09      145.29     13.85 o
   1   6   0      999.80     1103.71     26.10 o
   2   6   0    30541.04    26814.11    188.69 o
   3   6   0     1154.16     1149.07     42.22 o
   4   6   0      848.08      794.75     38.10 o
   5   6   0     2861.37     2451.82     71.49 o
   6   6   0        7.80        3.61      4.76 o
   7   6   0     1549.34     1585.43     39.61 o
   8   6   0     2346.35     2377.04     63.44 o
   9   6   0     1451.87     1418.80     48.33 o
  10   6   0      782.83      663.52     45.58 o
  11   6   0      557.56      550.25     35.02 o
   1   7   0     2448.30     2560.48     43.48 o
   2   7   0      374.53      384.64     24.92 o
   3   7   0      849.52      959.36     41.32 o
   4   7   0    10764.59    10131.38    143.62 o
   5   7   0      206.25      192.51     21.57 o
   6   7   0       24.93       10.46      7.52 o
   7   7   0      244.16      243.47     18.77 o
   8   7   0     1403.15     1350.05     48.41 o
   9   7   0       14.94        8.30      6.86 o
  10   7   0       66.14       67.03     14.78 o
  11   7   0        0.53       -3.05      6.09 o
   0   8   0     7051.47     7393.85    113.34 o
   1   8   0     3457.39     3609.02     70.02 o
   2   8   0     4416.86     4169.60     88.14 o
   3   8   0     2629.22     2730.97     75.03 o
   4   8   0     4256.81     4062.10     95.71 o
   5   8   0        2.79       18.80      8.88 o
   6   8   0     1516.34     1422.13     36.20 o
   7   8   0      674.20      699.51     27.64 o
   8   8   0       49.88       58.54     22.75 o
   9   8   0      869.53      835.81     36.54 o
  10   8   0      149.97      153.75     20.71 o
  11   8   0      286.59      292.00     21.80 o
   1   9   0     4853.10     4702.25     98.80 o
   2   9   0     6639.20     6069.40    115.14 o
   3   9   0        0.22        0.52      5.88 o
   4   9   0      856.10      802.78     45.10 o
   5   9   0        0.83       -2.15      5.22 o
   6   9   0     1837.78     1829.11     36.52 o
   7   9   0      241.76      228.02     23.99 o
   8   9   0      761.29      747.55     35.68 o
   9   9   0      166.84      199.99     17.56 o
  10   9   0        6.56        6.70      4.28 o
  11   9   0       84.71       55.95      8.72 o
   0  10   0     1837.82     1718.62     63.96 o
   1  10   0     8849.48     8919.55    147.23 o
   2  10   0     8465.87     7776.73    139.22 o
   3  10   0     1031.68      881.93     48.44 o
   4  10   0     1059.32     1027.05     53.80 o
   5  10   0     7463.52     7068.40    103.18 o
   6  10   0     1341.91     1287.14     75.23 o
   7  10   0       40.67       45.07      8.12 o
   8  10   0     6392.09     6433.64    119.63 o
   9  10   0      205.15      237.54     18.28 o
  10  10   0        2.06       -1.36     10.32 o
   1  11   0       91.86       77.73     16.10 o
   2  11   0     7040.51     6606.32    136.80 o
   3  11   0      156.81      138.04     21.05 o
   4  11   0     4016.78     3751.35     76.45 o
   5  11   0       56.69       49.53     10.46 o
   6  11   0     2437.76     2414.45    151.33 o
   7  11   0      172.24      152.62     30.85 o
   8  11   0       33.88       37.66      8.58 o
   9  11   0       29.67       36.80      7.28 o
  10  11   0       95.28       91.84     13.45 o
   1  12   0      658.20      689.10     46.49 o
   2  12   0     1193.14     1196.13     61.41 o
   3  12   0       29.21       28.03      8.14 o
   4  12   0     1002.37      931.07     40.17 o
   5  12   0       45.79       57.55      9.10 o
   6  12   0       24.87       22.55      8.40 o
   7  12   0       37.03       27.82      9.04 o
   8  12   0      621.27      604.18     44.22 o
   9  12   0       98.11      107.48     16.48 o
  10  12   0       28.69       18.21      6.25 o
   1  13   0      599.97      691.37     36.41 o
   2  13   0        8.33       -1.20      4.98 o
   3  13   0      471.05      402.24     21.52 o
   4  13   0       66.30       54.34     11.40 o
   5  13   0      748.39      722.44     37.02 o
   6  13   0       11.47       19.93     10.80 o
   7  13   0       13.29       11.00      7.17 o
   8  13   0       47.79       36.83     11.91 o
   9  13   0       54.78       51.85     11.78 o
   0  14   0      392.52      429.04     40.46 o
   1  14   0     2029.93     2277.36     78.44 o
   2  14   0     2243.91     2220.83     55.57 o
   3  14   0        0.13       13.62      6.46 o
   4  14   0     1993.43     2044.74     61.02 o
   5  14   0     3821.98     3778.64     83.21 o
   6  14   0      479.15      434.58     27.80 o
   7  14   0      771.85      785.90     49.28 o
   8  14   0      851.39      855.31     45.68 o
   9  14   0      107.87      105.58     14.11 o
   1  15   0      262.02      276.93     23.88 o
   2  15   0      445.05      440.43     29.87 o
   3  15   0      220.44      248.12     24.49 o
   4  15   0     2418.00     2430.33     65.42 o
   5  15   0       27.10        9.29     13.15 o
   6  15   0      424.61      439.98     35.88 o
   7  15   0      114.08      120.17     18.62 o
   8  15   0        6.93       11.92      6.00 o
   9  15   0       42.80       48.36      7.97 o
   0  16   0     1156.75     1267.43     71.47 o
   1  16   0       74.21       52.59     12.82 o
   2  16   0      304.28      317.74     37.31 o
   3  16   0      635.02      694.11     54.19 o
   4  16   0      654.28      590.70     31.71 o
   5  16   0        0.02        5.93      5.81 o
   6  16   0      446.58      466.16     34.40 o
   7  16   0        5.59       15.83      8.73 o
   8  16   0       44.12       52.91      9.15 o
   1  17   0        0.54        3.67      7.33 o
   2  17   0      436.11      477.53     30.20 o
   3  17   0        1.31       -4.94      9.93 o
   4  17   0      550.70      549.17     28.07 o
   5  17   0        0.01        3.95      5.15 o
   6  17   0      108.96      104.67     10.94 o
   7  17   0        7.38        2.31      4.51 o
   0  18   0      773.02      765.00     52.75 o
   1  18   0      352.90      418.39     27.45 o
   2  18   0      182.89      159.60     24.71 o
   3  18   0      153.60      146.82     23.65 o
   4  18   0      581.78      583.76     42.07 o
   5  18   0      754.04      701.29     29.44 o
   6  18   0      501.67      434.70     23.11 o
   1  19   0      355.77      414.33     25.38 o
   2  19   0        0.36        4.61      9.73 o
   3  19   0       61.33       56.87     14.39 o
   4  19   0       23.05        4.88      7.02 o
   5  19   0        8.56        1.57      5.89 o
   0  20   0      412.32      548.60     36.01 o
   1  20   0       46.29       47.19     12.80 o
   2  20   0        2.12        5.16      8.22 o
   3  20   0      440.05      437.68     30.46 o
   4  20   0      114.42      117.75     14.35 o
   2  21   0       80.64       94.78     12.89 o
   3  21   0       35.15       24.56      6.92 o
 -12   1   1      128.52      128.39     15.14 o
 -11   1   1       82.73       77.73     11.08 o
 -10   1   1       84.07       61.07     11.86 o
  -9   1   1      582.06      556.31     42.66 o
  -8   1   1      228.49      194.54     12.37 o
  -7   1   1      164.23      198.96     16.17 o
  -6   1   1      543.14      456.73     31.24 o
  -5   1   1      109.62      203.02     19.03 o
  -4   1   1     5832.02     5660.16     85.76 o
  -1   1   1    15281.08    13288.25     70.79 o
   0   1   1      149.09      139.62      3.10 o
   1   1   1       24.24       49.39      2.53 o
   2   1   1      196.81      176.22      7.90 o
   3   1   1      943.41      996.60     17.75 o
   4   1   1     2057.59     1948.98     31.71 o
   5   1   1     2607.05     2699.08     50.97 o
   6   1   1     1707.11     1781.05     40.18 o
   8   1   1      327.69      293.85     23.37 o
   9   1   1      186.32      171.07     18.47 o
  10   1   1       91.63       96.04     13.95 o
  11   1   1       23.02       23.63      7.04 o
  12   1   1       89.19       92.91     11.77 o
 -12   2   1       22.28        7.50      6.56 o
 -11   2   1      673.62      709.81     44.78 o
 -10   2   1     5178.95     5219.94     92.54 o
  -9   2   1     1050.05     1066.61     43.38 o
  -8   2   1      147.97      147.33     12.99 o
  -7   2   1     4244.17     4079.07    101.24 o
  -6   2   1     4757.74     4739.15    100.87 o
  -5   2   1     3276.93     3433.58     77.29 o
  -4   2   1    18382.62    16456.25    553.37 o
  -3   2   1     8794.98     8210.85     90.83 o
  -2   2   1     5641.46     5731.83     64.40 o
  -1   2   1    17849.75    16044.41     88.89 o
   1   2   1       62.12       79.34      3.46 o
   2   2   1     1206.19     1458.86     41.76 o
   3   2   1     7932.49     6842.36     41.28 o
   4   2   1     2522.26     2575.41     57.37 o
   5   2   1     3071.49     3017.16     47.65 o
   6   2   1    13400.14    12983.10    386.89 o
   7   2   1     3411.29     3401.93    100.89 o
   8   2   1       71.18       76.03     12.43 o
   9   2   1     4492.19     4493.75    158.84 o
  10   2   1     4119.67     4098.31     81.95 o
  11   2   1      160.16      163.19     20.54 o
  12   2   1       87.33       63.11      9.55 o
 -12   3   1      402.21      372.36     24.99 o
 -11   3   1      373.94      342.50     31.46 o
 -10   3   1      161.78      151.76     16.51 o
  -9   3   1        4.36       16.98      8.28 o
  -8   3   1     1208.56     1186.90     34.81 o
  -7   3   1       18.15       12.11      7.70 o
  -6   3   1    11338.42    11723.35    160.89 o
  -5   3   1     2408.13     2590.00     68.58 o
  -4   3   1    11403.04    11154.62    128.76 o
  -3   3   1      286.87      278.55     17.75 o
  -2   3   1     1222.60     1133.07     30.91 o
  -1   3   1     1361.94     1592.91     18.82 o
   0   3   1      511.77      522.32     12.01 o
   1   3   1     8255.18     7931.40     47.44 o
   2   3   1     8198.38     7881.05     74.01 o
   3   3   1      750.60      798.18     27.54 o
   4   3   1     6089.40     5715.19     84.19 o
   5   3   1     6852.08     7204.06    105.49 o
   6   3   1     2687.93     2614.31     49.97 o
   7   3   1     4383.26     4403.65    116.53 o
   8   3   1       50.60       49.07      8.81 o
   9   3   1        0.01        5.51      8.79 o
  10   3   1      705.90      687.01     65.65 o
  11   3   1        2.25        1.01      6.85 o
  12   3   1      371.85      379.54     22.39 o
 -12   4   1      395.08      382.36     24.61 o
 -11   4   1       15.57       18.67      9.84 o
 -10   4   1       21.72       31.14     14.38 o
  -9   4   1      389.09      370.23     34.62 o
  -8   4   1     3272.63     3307.24     56.75 o
  -7   4   1       10.47        7.59      5.24 o
  -6   4   1      329.84      333.83     28.38 o
  -5   4   1     6967.61     7152.31    118.32 o
  -4   4   1        9.71       16.64      6.04 o
  -3   4   1      970.07      923.84     34.07 o
  -2   4   1    17373.80    15081.39     48.23 o
  -1   4   1    19201.21    17425.46    120.52 o
   0   4   1     2281.13     2311.76     32.01 o
   2   4   1    15456.83    14656.92    111.98 o
   3   4   1     2880.44     2787.92     54.72 o
   4   4   1     2257.35     2183.80     54.70 o
   5   4   1      143.81       91.89     13.03 o
   6   4   1        0.69       -4.81      4.81 o
   7   4   1      144.97      144.40     16.89 o
   8   4   1     2919.06     2886.13     55.57 o
   9   4   1      281.71      285.81     17.89 o
  10   4   1      160.44      161.82     25.00 o
  11   4   1      219.96      253.30     25.51 o
  12   4   1      169.25      148.07     13.52 o
 -12   5   1      112.71       94.44     12.22 o
 -11   5   1      224.47      245.09     25.87 o
 -10   5   1        5.71        1.20      9.18 o
  -9   5   1        2.78       -5.35      8.41 o
  -8   5   1      179.32      191.71     18.40 o
  -7   5   1       10.03        3.98      3.95 o
  -6   5   1     2842.60     2918.35     84.78 o
  -5   5   1       10.31       16.00      7.24 o
  -4   5   1     1078.86     1214.92     46.38 o
  -3   5   1        9.75        6.90      4.15 o
  -2   5   1      895.00      938.14     73.37 o
  -1   5   1    18012.16    16540.34    130.64 o
   0   5   1       96.96      134.58      8.28 o
   1   5   1       25.83       28.74      4.36 o
   2   5   1     8631.38     8352.95     94.46 o
   3   5   1        4.96       -4.23      4.23 o
   4   5   1       12.96        8.72      4.82 o
   5   5   1        1.48       18.19      7.00 o
   6   5   1       47.03       62.88     16.14 o
   7   5   1      118.28      104.54     10.46 o
   8   5   1        6.25       -1.09      4.46 o
   9   5   1      395.74      407.14     20.80 o
  10   5   1        2.71       14.36      9.50 o
  11   5   1       58.62       78.95     14.56 o
 -12   6   1       18.07        8.67      4.66 o
 -11   6   1      171.09      182.44     20.87 o
 -10   6   1     2267.44     2257.99     84.65 o
  -9   6   1      324.26      349.77     24.51 o
  -8   6   1      303.89      290.27     22.46 o
  -7   6   1     2683.82     2620.96     60.63 o
  -6   6   1     1785.68     1667.63     65.12 o
  -5   6   1      377.90      386.78     29.52 o
  -4   6   1     5759.42     5226.56     98.95 o
  -3   6   1     3874.91     3472.95     74.67 o
  -2   6   1     1010.06     1015.42     46.47 o
  -1   6   1    23465.07    21286.04    163.03 o
   0   6   1    21115.91    19530.06    135.63 o
   1   6   1    20275.83    19591.44    373.74 o
   2   6   1        7.15       12.90      5.70 o
   3   6   1     5076.19     4136.88     77.59 o
   4   6   1      349.68      256.36     21.02 o
   5   6   1       35.89       50.67     10.77 o
   6   6   1     7764.78     7493.24    142.43 o
   7   6   1      335.97      367.63     19.46 o
   8   6   1      410.95      334.62     24.69 o
   9   6   1      930.35      870.65     37.78 o
  10   6   1     1575.07     1540.19     67.75 o
  11   6   1        1.21        4.98      6.20 o
 -11   7   1      291.03      262.63     23.80 o
 -10   7   1       18.06       23.80     12.18 o
  -9   7   1      268.84      290.47     22.72 o
  -8   7   1      511.82      469.46     28.83 o
  -7   7   1        2.57       13.74      7.69 o
  -6   7   1     5989.99     5808.56    124.85 o
  -5   7   1       17.88       12.17      7.82 o
  -4   7   1     8531.74     7929.50    129.32 o
  -3   7   1     2132.30     1971.82     60.71 o
  -2   7   1       55.45       49.04      4.80 o
  -1   7   1     1792.64     1652.66     49.88 o
   0   7   1     1611.47     1478.22     32.82 o
   1   7   1      131.66      125.52      9.91 o
   2   7   1     3281.65     3229.60     70.81 o
   3   7   1        0.67        6.38      5.02 o
   4   7   1     2671.08     2227.00     65.09 o
   5   7   1     3539.96     3278.03     83.28 o
   6   7   1      935.46      973.36     30.52 o
   7   7   1       54.85       77.80     14.46 o
   8   7   1      598.23      619.98     57.35 o
   9   7   1      291.24      310.76     22.70 o
  10   7   1      301.27      301.70     28.94 o
  11   7   1       12.23       28.29      7.96 o
 -11   8   1      222.19      235.56     20.56 o
 -10   8   1      762.62      790.65     45.66 o
  -9   8   1     2490.40     2346.97     61.30 o
  -8   8   1     4461.12     4385.41     95.53 o
  -7   8   1      576.15      523.39     23.58 o
  -6   8   1      479.00      466.57     36.99 o
  -5   8   1     5889.01     5371.93    119.20 o
  -4   8   1      303.71      302.05     26.90 o
  -3   8   1     2603.39     2342.24     70.64 o
  -2   8   1    12611.32    11284.58    146.30 o
  -1   8   1     4188.79     4058.95     85.35 o
   0   8   1      381.76      425.37     19.31 o
   1   8   1    16080.63    15588.49    116.33 o
   2   8   1    22270.76    20403.30    191.94 o
   3   8   1     1216.71     1252.20     49.63 o
   4   8   1     1322.97     1037.50     46.91 o
   5   8   1     8053.06     7474.28    131.99 o
   6   8   1      158.91      152.66     18.03 o
   7   8   1     1075.61     1110.21     34.96 o
   8   8   1     4483.94     4374.75     86.57 o
   9   8   1        0.48        5.00      6.12 o
  10   8   1       31.32       31.25     10.96 o
  11   8   1      961.73      856.63     33.78 o
 -11   9   1       31.15       31.94      7.56 o
 -10   9   1       37.95       38.26      7.71 o
  -9   9   1      303.22      260.84     20.34 o
  -8   9   1      949.46     1028.31     41.85 o
  -7   9   1      790.23      771.29     35.85 o
  -6   9   1      788.22      712.86     32.43 o
  -5   9   1      122.89      130.36     20.06 o
  -4   9   1     2699.18     2466.47     80.72 o
  -3   9   1        7.40       29.40     10.71 o
  -2   9   1     7450.62     7437.45    128.59 o
  -1   9   1       72.21       83.32     14.18 o
   0   9   1        2.16       33.93     26.77 o
   1   9   1      732.19      757.63     28.03 o
   2   9   1      254.31      209.27     21.57 o
   3   9   1      255.92      236.14     23.57 o
   4   9   1     9857.52     9058.33    147.35 o
   5   9   1        4.56       10.27      7.31 o
   6   9   1       56.74       59.34     10.46 o
   7   9   1      166.39      171.82     14.33 o
   8   9   1      173.64      168.31     17.95 o
   9   9   1        0.22       12.26      6.07 o
  10   9   1      406.62      321.22     25.44 o
 -10  10   1        0.96       -3.71      5.52 o
  -9  10   1      410.34      440.87     24.93 o
  -8  10   1       67.62       83.81     13.42 o
  -7  10   1      202.24      211.22     19.19 o
  -6  10   1        8.08        8.57      7.55 o
  -5  10   1       47.07       53.84      8.33 o
  -4  10   1      371.41      348.63     32.20 o
  -3  10   1     2363.50     2235.88     78.15 o
  -2  10   1     5414.06     5330.69    116.27 o
  -1  10   1      906.73      837.55     45.43 o
   0  10   1      410.81      421.58     22.39 o
   1  10   1        1.12       22.89      9.35 o
   2  10   1     3000.38     2969.68     84.89 o
   3  10   1       20.29       11.65      7.55 o
   4  10   1      220.85      209.96     24.45 o
   5  10   1       34.22       27.06     11.08 o
   6  10   1       72.11       73.05     10.29 o
   7  10   1      707.66      690.52     27.23 o
   8  10   1      166.26      163.61     16.88 o
   9  10   1      162.38      155.91     14.59 o
  10  10   1       54.22       57.13      7.49 o
 -10  11   1       29.92       18.84      4.65 o
  -9  11   1      515.40      581.69     26.46 o
  -8  11   1       12.20       21.49      7.68 o
  -7  11   1      253.78      285.66     22.17 o
  -6  11   1      180.31      182.78     14.29 o
  -5  11   1      951.08      956.40     32.12 o
  -4  11   1      456.43      431.18     26.74 o
  -3  11   1       25.07       51.29     13.81 o
  -2  11   1      161.69      148.63     21.71 o
  -1  11   1     1366.78     1251.59     59.32 o
   0  11   1      129.66      145.92     14.67 o
   1  11   1     1003.70      971.18     51.27 o
   2  11   1     2134.05     2027.80     74.86 o
   3  11   1      285.63      250.25     27.62 o
   4  11   1      177.38      149.11     16.31 o
   5  11   1       43.77       57.48     12.22 o
   6  11   1      731.74      693.39     35.53 o
   7  11   1      793.07      752.79     36.42 o
   8  11   1        1.79        8.06      9.57 o
   9  11   1        2.60       -5.99      7.83 o
  10  11   1       36.20       51.81      9.80 o
 -10  12   1       13.57       11.71      5.44 o
  -9  12   1      444.33      512.68     35.64 o
  -8  12   1     3065.83     2994.56     98.23 o
  -7  12   1       45.87       52.52     11.67 o
  -6  12   1      566.37      506.48     30.16 o
  -5  12   1     2174.88     2106.23     84.34 o
  -4  12   1       56.26       69.37     10.25 o
  -3  12   1      114.72       94.29     10.58 o
  -2  12   1     5603.49     5542.80    134.41 o
  -1  12   1     2977.80     2732.23     92.07 o
   0  12   1      211.25      230.79     27.61 o
   1  12   1    12681.51    11534.32    184.64 o
   2  12   1     2786.31     2776.13    200.74 o
   3  12   1        3.07        5.97      5.16 o
   4  12   1     4888.26     4743.84    105.12 o
   5  12   1     3793.94     3707.70     82.08 o
   6  12   1      169.04      170.62     20.10 o
   7  12   1      441.06      394.66     29.29 o
   8  12   1     1576.37     1637.52     70.81 o
   9  12   1       47.01       56.40     12.67 o
  10  12   1      142.51      139.67     12.77 o
 -10  13   1       11.27       10.00      3.79 o
  -9  13   1       43.58       71.21     13.20 o
  -8  13   1       58.02       59.56     15.11 o
  -7  13   1       28.08       21.13      7.43 o
  -6  13   1     2678.27     2706.73    123.43 o
  -5  13   1      123.38      131.61     15.28 o
  -4  13   1      719.43      673.31     28.10 o
  -3  13   1     1537.67     1451.21     51.95 o
  -2  13   1      806.04      818.49     33.35 o
  -1  13   1     1718.75     1774.74     64.62 o
   0  13   1      596.77      582.10     31.68 o
   1  13   1      389.40      413.70     26.97 o
   2  13   1     3379.29     3393.29    129.86 o
   3  13   1     2635.77     2566.98     84.59 o
   4  13   1     1918.01     1878.17     47.90 o
   5  13   1        0.04        7.49      6.02 o
   6  13   1     1053.03     1055.27     52.70 o
   7  13   1      848.76      806.09     35.68 o
   8  13   1        3.51       -2.79      7.85 o
   9  13   1        8.62       11.06      6.64 o
  -9  14   1       13.14        5.34      5.23 o
  -8  14   1      562.07      639.79     40.49 o
  -7  14   1      160.45      143.78     22.82 o
  -6  14   1       39.40       35.42      8.63 o
  -5  14   1       59.80       49.96     11.17 o
  -4  14   1      235.01      227.65     20.71 o
  -3  14   1      767.53      710.55     49.55 o
  -2  14   1     3526.61     3482.10     98.92 o
  -1  14   1        0.10        8.68      6.29 o
   0  14   1     1430.54     1516.30     53.15 o
   1  14   1      167.95      208.42     20.38 o
   2  14   1      147.63      145.57     13.82 o
   3  14   1      469.58      500.30     26.31 o
   4  14   1       25.71       15.72      8.27 o
   5  14   1       37.88       34.10     10.22 o
   6  14   1      365.77      392.50     26.11 o
   7  14   1      102.30       93.62     12.27 o
   8  14   1      439.86      469.21     33.13 o
   9  14   1      208.36      225.75     18.19 o
  -9  15   1       96.21       84.88     10.29 o
  -8  15   1       43.82       48.21     12.29 o
  -7  15   1        5.40       -7.50      7.68 o
  -6  15   1      290.32      284.08     36.51 o
  -5  15   1       47.02       55.40     11.71 o
  -4  15   1        7.33        6.69      6.61 o
  -3  15   1      131.86      106.82     14.92 o
  -2  15   1      585.20      619.30     41.41 o
  -1  15   1       37.54       36.53      9.52 o
   0  15   1       10.28       16.57      8.68 o
   1  15   1      254.88      302.95     25.47 o
   2  15   1      368.13      400.00     28.49 o
   3  15   1      415.20      395.57     26.46 o
   4  15   1       17.27       19.00     12.21 o
   5  15   1       46.21       44.64     10.83 o
   6  15   1      155.15      161.63     18.62 o
   7  15   1        0.64       -2.12      7.48 o
   8  15   1        8.40       16.84      8.29 o
  -8  16   1      157.65      139.18     14.92 o
  -7  16   1      250.20      286.93     25.57 o
  -6  16   1      446.85      446.42     24.80 o
  -5  16   1     2091.70     2183.56     67.86 o
  -4  16   1      499.62      546.53     30.41 o
  -3  16   1       17.09       12.22      6.07 o
  -2  16   1      728.31      737.27     37.59 o
  -1  16   1      319.75      340.02     26.53 o
   0  16   1     1797.78     1888.84     67.43 o
   1  16   1      559.91      607.02     48.45 o
   2  16   1     2172.74     2206.44    121.68 o
   3  16   1      521.93      533.84     48.27 o
   4  16   1     1552.35     1546.76     50.13 o
   5  16   1     2066.98     2127.20     56.73 o
   6  16   1      204.88      186.82     17.26 o
   7  16   1      380.01      401.89     28.17 o
   8  16   1       61.61       46.58      8.12 o
  -7  17   1        1.91        2.44      5.58 o
  -6  17   1      115.52       97.46     13.57 o
  -5  17   1        1.20       -5.10      5.80 o
  -4  17   1      373.81      397.52     24.51 o
  -3  17   1      683.30      742.95     54.48 o
  -2  17   1        3.88       17.52      7.11 o
  -1  17   1      211.69      234.07     21.91 o
   0  17   1      130.23      131.26     18.80 o
   1  17   1      320.12      328.92     26.11 o
   2  17   1        6.64        0.11      6.83 o
   3  17   1      165.39      161.01     26.89 o
   4  17   1      986.08      975.66     36.66 o
   5  17   1      127.28      128.64     16.93 o
   6  17   1       12.79       11.53      5.31 o
   7  17   1      117.80       95.12     11.59 o
  -6  18   1      245.51      226.48     17.66 o
  -5  18   1        0.13        3.81      4.28 o
  -4  18   1      352.08      354.99     33.30 o
  -3  18   1      707.73      714.84     50.53 o
  -2  18   1      179.67      164.22     32.38 o
  -1  18   1      228.21      264.58     21.93 o
   0  18   1      927.99     1028.74     43.02 o
   1  18   1      120.80      132.05     16.42 o
   2  18   1       21.82       21.97     12.23 o
   3  18   1     1055.48     1036.43     58.82 o
   4  18   1      123.41      132.50     20.92 o
   5  18   1       88.08       88.15     11.82 o
   6  18   1      302.45      267.04     16.76 o
  -5  19   1        8.26       17.21      7.34 o
  -4  19   1      316.20      346.34     29.07 o
  -3  19   1      163.36      147.13     21.59 o
  -2  19   1       77.03       81.93     17.16 o
  -1  19   1       20.23       25.17      7.29 o
   0  19   1        0.16        6.64      6.58 o
   1  19   1        0.24       -6.35      8.24 o
   2  19   1       77.33      108.80     19.19 o
   3  19   1        5.40        7.72      8.42 o
   4  19   1      435.88      437.62     32.03 o
   5  19   1      118.36      114.17     14.09 o
  -4  20   1       42.62       56.59     10.35 o
  -3  20   1       12.27       20.56      7.00 o
  -2  20   1       17.82       23.34     10.04 o
  -1  20   1       73.30       79.73     15.38 o
   0  20   1       92.22      114.74     17.18 o
   1  20   1      194.71      225.54     23.43 o
   2  20   1        1.40        6.46      8.26 o
   3  20   1      103.21       90.52     14.70 o
   4  20   1      154.32      162.81     16.12 o
  -3  21   1        4.16        6.44      4.78 o
  -2  21   1        0.01        6.38      4.64 o
   1  21   1      165.06      166.50     16.21 o
   2  21   1       12.32        9.35      6.43 o
   3  21   1       11.70       22.61      5.93 o
 -11   0   2      647.52      787.29     46.54 o
 -10   0   2     3775.12     3909.96    114.71 o
  -9   0   2      219.62      220.23     28.16 o
  -8   0   2       81.12       70.06     11.44 o
  -7   0   2     6985.78     6818.81    134.48 o
  -6   0   2      687.05      650.72     38.07 o
   1   0   2     2088.77     2271.72     33.47 o
   2   0   2     4601.30     4400.66     53.91 o
   3   0   2     1343.83     1182.56     31.84 o
   4   0   2     1118.11     1084.59     33.83 o
   5   0   2     5515.34     5660.31     59.43 o
   7   0   2      854.47      850.19     52.23 o
   8   0   2     2237.61     2115.89     87.77 o
   9   0   2     5814.42     5825.53    147.57 o
  10   0   2      982.54     1048.16     58.85 o
  11   0   2      287.26      300.41     26.87 o
 -12   1   2        0.01       -2.71      5.07 o
 -11   1   2      246.37      245.97     18.82 o
 -10   1   2      578.58      532.17     30.35 o
  -9   1   2      135.95      157.25     17.60 o
  -8   1   2     2515.64     2548.61     43.90 o
  -7   1   2      131.88      161.76     15.20 o
  -6   1   2     4542.93     4534.81    100.18 o
  -5   1   2    18631.12    18548.79    181.24 o
  -4   1   2     1307.43     1372.32     43.55 o
  -1   1   2     6119.53     6513.73     35.76 o
   0   1   2     4267.02     4411.87     29.89 o
   1   1   2     7298.51     7567.35     29.09 o
   2   1   2     5247.85     4776.12     29.30 o
   3   1   2     2434.13     2250.84     37.67 o
   4   1   2      109.94       93.60      5.71 o
   5   1   2     4323.13     4613.65     56.06 o
   7   1   2     2644.82     2594.09     63.32 o
   8   1   2      633.43      658.10     34.61 o
   9   1   2        0.68        3.33      6.44 o
  10   1   2      203.11      215.65     19.40 o
  11   1   2       94.93       87.41     10.72 o
  12   1   2      231.52      211.36     15.21 o
 -12   2   2      320.48      303.80     23.54 o
 -11   2   2       21.78       16.96      8.65 o
 -10   2   2       19.23       29.84      9.65 o
  -9   2   2       28.75       34.31     19.77 o
  -8   2   2     2683.59     2714.03     45.26 o
  -7   2   2      285.48      296.01     28.71 o
  -6   2   2     1468.28     1582.45     60.38 o
  -5   2   2       49.80       42.94      9.59 o
  -4   2   2      166.07      186.00     16.87 o
  -3   2   2      342.37      302.78     18.39 o
  -2   2   2     7571.85     7840.54    417.98 o
  -1   2   2        6.35       10.71      1.94 o
   0   2   2       69.53       86.52      4.76 o
   1   2   2    31492.18    29284.31    143.29 o
   2   2   2      613.67      679.72     12.82 o
   3   2   2     2389.31     2324.21     34.12 o
   4   2   2       85.62       92.91      8.39 o
   5   2   2      929.12      989.86     27.14 o
   6   2   2       83.29       81.97     12.97 o
   7   2   2      228.80      238.60     19.72 o
   8   2   2     1049.63      963.92     57.15 o
   9   2   2        3.69       10.07      7.19 o
  10   2   2        1.58        3.75     14.87 o
  11   2   2       41.44       35.47     11.34 o
  12   2   2      149.23      137.05     12.60 o
 -12   3   2        8.09        3.54      5.30 o
 -11   3   2      512.81      569.34     40.70 o
 -10   3   2       24.62       38.17     13.14 o
  -9   3   2      433.36      378.38     38.29 o
  -8   3   2      807.31      899.31     23.41 o
  -7   3   2      165.76      173.31     22.35 o
  -6   3   2     2099.12     2262.38     73.02 o
  -5   3   2        3.23        2.00      4.24 o
  -4   3   2     3765.20     3711.70     75.39 o
  -3   3   2     1773.04     1789.27     46.48 o
  -2   3   2     4199.09     4443.83    135.11 o
  -1   3   2      215.48      217.92      7.91 o
   0   3   2     9447.83     9270.11     50.78 o
   1   3   2    14283.15    14720.89    290.84 o
   2   3   2       12.62        9.57      2.47 o
   3   3   2     1518.64     1590.32     46.11 o
   4   3   2       26.40       13.28      3.57 o
   5   3   2     2698.07     2482.89     85.22 o
   6   3   2       11.15       13.58      7.72 o
   7   3   2     1185.24     1207.00     34.70 o
   8   3   2       31.00       28.45      6.90 o
   9   3   2      189.80      199.34     19.95 o
  10   3   2       90.98      102.57     13.87 o
  11   3   2       37.26       40.21     10.29 o
 -12   4   2       54.83       46.18     10.13 o
 -11   4   2      805.61      875.46     49.03 o
 -10   4   2     2849.39     3066.19    103.06 o
  -9   4   2      399.11      343.98     36.50 o
  -8   4   2      533.24      554.23     20.75 o
  -7   4   2     1431.48     1348.50     62.09 o
  -6   4   2     2293.23     2249.48     74.14 o
  -5   4   2      280.29      225.93     21.92 o
  -4   4   2    16450.93    15141.66    158.34 o
  -3   4   2     3955.84     3681.51     70.16 o
  -2   4   2     2652.80     2817.28     43.70 o
  -1   4   2    10395.90     9888.42     63.94 o
   0   4   2    20239.90    18323.87     83.10 o
   1   4   2       41.27       54.14      4.82 o
   2   4   2    12444.41    12395.17     98.30 o
   3   4   2     6332.99     5452.18     72.46 o
   4   4   2      291.33      299.47     19.16 o
   5   4   2     1464.38     1273.76     33.15 o
   6   4   2    13452.43    13072.97    176.55 o
   7   4   2      670.24      721.10     27.13 o
   8   4   2       11.06       14.69      5.72 o
   9   4   2     1162.28     1174.46     35.64 o
  10   4   2     1795.96     1966.38     78.87 o
  11   4   2        0.85       -6.15      6.53 o
 -12   5   2       58.96       67.09     10.84 o
 -11   5   2      932.59      969.76     50.55 o
 -10   5   2      753.36      748.64     50.38 o
  -9   5   2        0.25       -2.01      5.42 o
  -8   5   2     1053.31     1052.56     29.06 o
  -7   5   2      136.10      109.89     14.57 o
  -6   5   2     3135.82     3087.63     89.79 o
  -5   5   2     1023.88     1092.17     49.04 o
  -4   5   2    27369.34    26909.09    221.34 o
  -3   5   2    12129.08    11914.41    134.18 o
  -2   5   2     3533.07     3548.52    117.64 o
  -1   5   2     6590.50     6550.85     84.49 o
   0   5   2      464.78      452.90     20.06 o
   1   5   2     3305.42     3277.63    122.16 o
   2   5   2    12512.34    11462.28    107.03 o
   3   5   2     1446.94     1386.57     39.90 o
   4   5   2     1411.03     1145.46     39.39 o
   5   5   2     5495.36     5050.75    220.47 o
   6   5   2      186.59      189.48     22.70 o
   7   5   2      286.95      294.66     17.77 o
   8   5   2       72.63       57.75      8.73 o
   9   5   2      279.35      288.65     17.72 o
  10   5   2      359.74      412.22     36.44 o
  11   5   2      139.04      125.33     16.53 o
 -12   6   2      766.40      722.19     31.21 o
 -11   6   2       51.91       51.02     12.54 o
 -10   6   2      453.72      507.62     40.78 o
  -9   6   2     2952.89     2988.37     69.71 o
  -8   6   2     1970.47     1853.22     58.62 o
  -7   6   2       21.51       55.94     37.51 o
  -6   6   2      283.85      243.69     26.17 o
  -5   6   2     3188.36     2969.25     83.14 o
  -4   6   2     1363.44     1423.53     53.22 o
  -3   6   2     3012.23     2856.40     68.88 o
  -2   6   2     7093.02     6322.73    201.18 o
  -1   6   2     8488.77     8310.55     71.62 o
   0   6   2     2244.60     2329.22     91.45 o
   1   6   2    10832.70    10270.89     78.71 o
   2   6   2    13608.40    13014.95    125.91 o
   3   6   2     1061.99     1122.52     39.00 o
   4   6   2     5810.85     5257.51     89.74 o
   5   6   2     2649.63     2633.23     82.60 o
   6   6   2      237.44      262.87     19.85 o
   7   6   2     2205.14     2161.76     47.82 o
   8   6   2     1389.89     1372.12     49.05 o
   9   6   2       94.04       98.29     14.10 o
  10   6   2        0.75        3.60      6.70 o
  11   6   2     1071.37     1073.28     43.60 o
 -12   7   2      304.73      269.31     17.04 o
 -11   7   2       14.79       19.88      7.99 o
 -10   7   2       29.66       37.69     12.54 o
  -9   7   2        4.15       -1.06      9.29 o
  -8   7   2      220.22      229.36     25.39 o
  -7   7   2     1084.56     1100.63     42.61 o
  -6   7   2     1124.28     1103.35     56.07 o
  -5   7   2      188.80      169.62     21.18 o
  -4   7   2     3375.06     3414.89     86.42 o
  -3   7   2     1483.27     1316.94     50.36 o
  -2   7   2     2251.24     2487.21     34.76 o
  -1   7   2     4334.42     4402.79     51.60 o
   0   7   2      415.28      398.16     31.69 o
   1   7   2      575.09      689.83     22.56 o
   2   7   2      892.39      780.28     34.23 o
   3   7   2        1.13       30.15      7.63 o
   4   7   2     4728.35     4465.76     88.02 o
   5   7   2       85.98       75.07     15.48 o
   6   7   2       27.84       33.48      8.19 o
   7   7   2       73.02       75.99      9.37 o
   8   7   2       88.21      108.54     15.30 o
   9   7   2      216.09      216.99     18.88 o
  10   7   2      402.60      394.83     31.66 o
  11   7   2        4.83       10.17      5.12 o
 -11   8   2       74.50       76.15     12.85 o
 -10   8   2      115.60      111.76     18.45 o
  -9   8   2      561.34      613.43     31.55 o
  -8   8   2       93.36       69.13     12.27 o
  -7   8   2     3670.84     3427.82    104.64 o
  -6   8   2      646.42      643.16     32.45 o
  -5   8   2      997.21      962.90     52.03 o
  -4   8   2     3856.60     3862.15     97.70 o
  -3   8   2     1949.10     1837.07     63.37 o
  -2   8   2     1206.31     1213.30     48.88 o
  -1   8   2     4855.90     4833.35    137.61 o
   0   8   2     6047.59     6136.41    158.48 o
   1   8   2      202.11      171.93     12.66 o
   2   8   2     1580.85     1431.27     50.12 o
   3   8   2      372.13      429.85     28.44 o
   4   8   2      110.91      144.03     17.45 o
   5   8   2     2808.89     2886.66     93.95 o
   6   8   2     2984.13     2912.42     54.79 o
   7   8   2     1677.81     1689.15     53.67 o
   8   8   2      692.23      655.07     33.81 o
   9   8   2      311.63      332.75     22.37 o
  10   8   2       13.24       29.52     10.22 o
 -11   9   2       34.41       28.56      7.76 o
 -10   9   2        0.81       -1.45      4.62 o
  -9   9   2      423.56      426.02     20.97 o
  -8   9   2      621.21      592.55     32.21 o
  -7   9   2       92.59       90.34     17.51 o
  -6   9   2     1749.12     1639.47     72.84 o
  -5   9   2      783.59      733.28     47.04 o
  -4   9   2      106.86       80.26     15.83 o
  -3   9   2      188.29      317.28     28.39 o
  -2   9   2      612.32      660.05     39.01 o
  -1   9   2     3979.31     4008.73     57.20 o
   0   9   2     8256.60     8166.15    239.05 o
   1   9   2      119.56      125.34     11.70 o
   2   9   2      109.72       69.60     12.61 o
   3   9   2      205.12      167.06     19.21 o
   4   9   2        1.44        0.83      6.32 o
   5   9   2     2288.83     2347.73     61.54 o
   6   9   2     1101.67     1125.24     44.37 o
   7   9   2     1975.19     1982.37     57.22 o
   8   9   2       48.31       40.89      9.43 o
   9   9   2       56.12       43.49      9.08 o
  10   9   2      320.35      360.29     24.87 o
 -10  10   2        1.19        0.99      7.20 o
  -9  10   2     1325.68     1312.45     53.44 o
  -8  10   2     3742.91     3705.43     77.67 o
  -7  10   2       11.99       12.81      9.02 o
  -6  10   2     3859.83     3972.53     94.95 o
  -5  10   2     3813.67     3622.86     93.67 o
  -4  10   2      511.27      483.97     38.39 o
  -3  10   2     3979.71     3747.34    102.11 o
  -2  10   2     3734.38     3289.72     92.73 o
  -1  10   2       85.89      115.43     10.71 o
   0  10   2      683.93      693.91     41.35 o
   1  10   2    13138.27    11789.14    164.73 o
   2  10   2     2820.41     2660.02     78.86 o
   3  10   2      721.29      600.02     38.55 o
   4  10   2     7242.62     6754.19    171.91 o
   5  10   2     3702.51     3651.03     96.62 o
   6  10   2        8.93       -8.98      9.32 o
   7  10   2     1346.98     1281.62     98.05 o
   8  10   2     2032.86     2160.29     56.28 o
   9  10   2      144.15      151.55     13.81 o
  10  10   2      517.11      440.66     58.14 o
 -10  11   2       76.06       63.96     11.15 o
  -9  11   2        8.54       14.49      5.87 o
  -8  11   2      232.99      242.54     16.16 o
  -7  11   2      426.47      417.75     21.49 o
  -6  11   2     2850.89     2661.05     66.13 o
  -5  11   2      432.44      432.70     22.28 o
  -4  11   2      460.66      446.93     26.99 o
  -3  11   2     1400.13     1376.46     65.86 o
  -2  11   2     2812.88     2641.62     88.38 o
  -1  11   2       85.60       91.70     16.78 o
   0  11   2     2979.39     2863.90     57.93 o
   1  11   2      307.22      286.87     27.76 o
   2  11   2     3090.67     2950.98     88.03 o
   3  11   2     1758.28     1717.46    109.08 o
   4  11   2      920.80      944.87     32.64 o
   5  11   2      296.53      269.33     18.25 o
   6  11   2     1224.06     1141.85     69.26 o
   7  11   2      117.85      116.87     23.47 o
   8  11   2      203.86      202.15     26.41 o
   9  11   2        7.47        1.36      7.16 o
  10  11   2      672.00      643.35     28.54 o
 -10  12   2       11.21        5.67      4.38 o
  -9  12   2       31.95       30.80     10.50 o
  -8  12   2      599.49      634.35     45.71 o
  -7  12   2       27.25       15.48      7.85 o
  -6  12   2      189.62      171.71     36.40 o
  -5  12   2       10.87       25.73      6.59 o
  -4  12   2      168.97      164.02     14.17 o
  -3  12   2      292.51      298.78     23.99 o
  -2  12   2     1409.39     1448.60     69.16 o
  -1  12   2       13.28       19.91     10.68 o
   0  12   2      737.56      732.22     41.43 o
   1  12   2      563.63      522.14     37.45 o
   2  12   2      126.10      141.39     10.74 o
   3  12   2      645.34      658.78     20.38 o
   4  12   2       44.12       41.52      9.05 o
   5  12   2      109.55       81.71     20.46 o
   6  12   2        8.39        5.47      6.89 o
   7  12   2      560.72      557.57     30.73 o
   8  12   2      592.60      617.08     42.69 o
   9  12   2       77.50       83.14     14.06 o
 -10  13   2       60.08       71.36      9.16 o
  -9  13   2      133.56      146.45     18.74 o
  -8  13   2       14.16        2.13      8.65 o
  -7  13   2       79.66       87.27     12.52 o
  -6  13   2      136.46      144.21     16.83 o
  -5  13   2      353.86      352.06     38.48 o
  -4  13   2      270.29      276.73     18.77 o
  -3  13   2      653.06      675.15     28.56 o
  -2  13   2      120.86      133.87     11.26 o
  -1  13   2       58.38       49.96      8.57 o
   0  13   2     1437.57     1504.99     50.50 o
   1  13   2       40.60       41.31      7.83 o
   2  13   2      108.62      109.18     11.78 o
   3  13   2      963.68      969.42     28.26 o
   4  13   2      132.15      110.39     15.66 o
   5  13   2      630.68      692.24     36.16 o
   6  13   2       11.23       -5.05      7.80 o
   7  13   2       19.32       15.83      6.88 o
   8  13   2       10.59       11.74      8.74 o
   9  13   2       11.56       19.64      7.36 o
  -9  14   2     1043.54     1122.04     44.41 o
  -8  14   2      420.00      461.66     34.86 o
  -7  14   2      141.77      132.45     21.85 o
  -6  14   2      853.67      854.52     30.26 o
  -5  14   2     2943.60     3013.80    100.75 o
  -4  14   2       37.84       41.54     10.97 o
  -3  14   2        2.13        6.56      5.88 o
  -2  14   2     3177.43     3325.87     58.94 o
  -1  14   2       66.41       51.74      9.31 o
   0  14   2      959.08     1001.92     43.36 o
   1  14   2     3183.51     3402.86     80.16 o
   2  14   2      534.61      565.85     26.45 o
   3  14   2       43.65       52.34     14.36 o
   4  14   2     1246.83     1335.56     49.50 o
   5  14   2     1493.39     1470.07     52.02 o
   6  14   2      146.35      144.18     16.39 o
   7  14   2      606.54      652.01     38.86 o
   8  14   2      237.51      218.09     22.29 o
   9  14   2       70.02       88.53     10.96 o
  -9  15   2        4.22        3.75      3.66 o
  -8  15   2      326.77      367.04     28.19 o
  -7  15   2       24.57       24.36     10.84 o
  -6  15   2      944.79      947.31     30.13 o
  -5  15   2      376.09      323.99     19.57 o
  -4  15   2       11.46       15.88      8.50 o
  -3  15   2     2165.19     2228.62    104.17 o
  -2  15   2        8.28       13.00      7.74 o
  -1  15   2        0.29        3.51     10.45 o
   0  15   2      161.47      189.31     19.93 o
   1  15   2      147.73      207.62     21.32 o
   2  15   2     1130.80     1197.90     49.22 o
   3  15   2      216.06      217.32     19.94 o
   4  15   2     1819.14     1854.29     57.21 o
   5  15   2      672.73      685.29     34.18 o
   6  15   2       33.32       46.05     10.05 o
   7  15   2      161.52      162.90     20.51 o
   8  15   2        2.98        5.04      5.94 o
  -8  16   2       16.05       17.50      6.29 o
  -7  16   2      345.36      333.06     27.45 o
  -6  16   2      142.42      153.23     14.83 o
  -5  16   2       44.53       50.24     11.39 o
  -4  16   2      942.98      893.29     38.80 o
  -3  16   2       18.50       36.61     15.44 o
  -2  16   2     1119.63     1173.67     46.82 o
  -1  16   2      291.41      307.86     28.00 o
   0  16   2      373.66      407.65     29.54 o
   1  16   2       14.45       16.24      8.80 o
   2  16   2       66.21       77.03     13.38 o
   3  16   2      648.15      715.24     54.13 o
   4  16   2       53.14       63.69     11.60 o
   5  16   2       99.93      106.65     15.20 o
   6  16   2      398.97      425.22     23.15 o
   7  16   2       31.96       10.91      7.12 o
  -7  17   2        2.76        1.03      4.01 o
  -6  17   2       49.35       62.60     12.71 o
  -5  17   2      125.04      143.01     14.22 o
  -4  17   2      433.99      423.94     25.06 o
  -3  17   2       37.89       30.58     14.34 o
  -2  17   2       66.06       62.43     11.82 o
  -1  17   2      338.86      378.59     27.26 o
   0  17   2       70.27       71.64     13.57 o
   1  17   2      329.26      367.78     27.09 o
   2  17   2        1.19       -2.44     11.21 o
   3  17   2      140.99      154.41     26.18 o
   4  17   2      100.49      129.61     23.02 o
   5  17   2      132.08      137.53     13.01 o
   6  17   2       70.25       60.45     14.49 o
   7  17   2        3.27       -0.64      3.96 o
  -6  18   2      389.04      372.19     23.34 o
  -5  18   2      334.39      322.44     18.20 o
  -4  18   2       51.38       78.20     17.25 o
  -3  18   2        4.33        2.82      9.40 o
  -2  18   2       54.26       57.21     10.78 o
  -1  18   2      935.78     1029.85     41.86 o
   0  18   2      855.16      895.11     39.65 o
   1  18   2      560.21      652.73     34.04 o
   2  18   2      249.53      265.01     31.29 o
   3  18   2        4.95       32.37     13.33 o
   4  18   2      267.95      282.93     29.22 o
   5  18   2      297.54      341.43     27.97 o
   6  18   2       86.58       69.13     10.16 o
  -5  19   2        2.72       -0.29      4.10 o
  -4  19   2       10.06       10.99      8.13 o
  -3  19   2      564.34      555.41     39.85 o
  -2  19   2        2.45       26.32     11.75 o
  -1  19   2       65.24       63.87     10.62 o
   0  19   2       64.86       69.86     18.01 o
   1  19   2       23.59       19.96      9.63 o
   2  19   2      353.36      347.35     32.20 o
   3  19   2       22.15       41.64     11.98 o
   4  19   2       11.31        2.35      6.72 o
   5  19   2       57.29       57.75      9.94 o
  -4  20   2      330.75      335.83     16.76 o
  -3  20   2      210.78      228.30     22.27 o
  -2  20   2       74.71       63.09     13.54 o
  -1  20   2       65.71       70.18     14.08 o
   0  20   2      269.24      317.38     26.20 o
   1  20   2        6.38       14.80      8.98 o
   2  20   2      265.23      315.21     26.16 o
   3  20   2      660.96      682.62     35.61 o
   4  20   2       23.06       16.84      6.17 o
  -3  21   2       77.43       66.75      9.84 o
  -2  21   2        0.21        3.57      4.26 o
   1  21   2        1.11       -5.36      5.36 o
   2  21   2      336.23      332.57     20.81 o
 -12   1   3      157.21      163.17     17.91 o
 -11   1   3      286.37      342.27     25.70 o
 -10   1   3      245.10      247.48     20.98 o
  -9   1   3        9.94      159.96     92.68 o
  -8   1   3      837.44      904.44     30.61 o
  -7   1   3      804.17      860.68     46.18 o
  -6   1   3      203.29      176.12     20.79 o
  -5   1   3    13374.15    14343.38    164.71 o
  -4   1   3     3375.07     3570.16     72.28 o
  -2   1   3     3167.63     3196.64     66.20 o
  -1   1   3     7315.98     6969.46     43.09 o
   0   1   3      804.49      812.37     15.87 o
   1   1   3    32936.77    30032.43    358.24 o
   2   1   3     1798.13     1777.20     19.08 o
   3   1   3       98.44       76.34      4.65 o
   4   1   3       14.64       19.87      3.24 o
   5   1   3      270.08      222.68     19.34 o
   7   1   3     2219.02     2324.66     62.21 o
   8   1   3      538.67      535.70     32.03 o
   9   1   3       63.26       56.36     11.94 o
  10   1   3        5.00        1.29      5.43 o
  11   1   3      321.05      328.39     18.68 o
 -12   2   3      163.29      170.05     18.35 o
 -11   2   3     2291.76     2371.53     82.46 o
 -10   2   3     2712.65     2843.15     93.27 o
  -9   2   3        5.81        9.43      6.20 o
  -8   2   3     1204.21     1168.20     29.69 o
  -7   2   3     4778.72     4940.18    118.50 o
  -6   2   3      444.00      471.51     33.93 o
  -5   2   3    10509.29    11087.17    145.20 o
  -4   2   3    44998.10    41485.86    252.17 o
  -3   2   3     4488.50     4905.39     76.28 o
  -2   2   3      376.07      388.31     11.22 o
  -1   2   3     4486.36     4243.52     29.95 o
   0   2   3      662.62      570.00     10.54 o
   1   2   3    16349.12    16358.31     56.73 o
   2   2   3     7475.06     7159.60     37.45 o
   3   2   3     1667.69     1464.29     29.07 o
   4   2   3        5.78       17.24     11.26 o
   5   2   3     7401.04     7012.48    114.13 o
   7   2   3      837.82      857.48     29.80 o
   8   2   3       39.00       31.11      7.17 o
   9   2   3     3115.42     3274.94    125.39 o
  10   2   3      838.17      887.76     37.00 o
  11   2   3      130.91      139.08     18.11 o
 -12   3   3       97.17       94.51     13.55 o
 -11   3   3      740.61      686.62     44.54 o
 -10   3   3      152.57      174.84     17.19 o
  -9   3   3       63.42       53.85      9.10 o
  -8   3   3     3284.60     3276.76     56.80 o
  -7   3   3     1048.74     1166.01     58.35 o
  -6   3   3     2872.16     2836.13     83.79 o
  -5   3   3    12519.77    13038.46    162.99 o
  -4   3   3      116.63      102.51     13.50 o
  -3   3   3      474.06      525.70     26.13 o
  -2   3   3      340.70      306.51     10.24 o
  -1   3   3     1354.04     1539.06     80.73 o
   0   3   3     3895.04     4189.92     31.73 o
   1   3   3      999.60      968.61     13.63 o
   2   3   3     7586.35     7301.32     41.25 o
   3   3   3     4222.19     4136.86     48.61 o
   4   3   3      954.44      868.17     22.92 o
   5   3   3     1909.11     1757.86     60.23 o
   6   3   3      306.07      412.21     30.87 o
   7   3   3      674.39      644.19     26.43 o
   8   3   3      456.12      473.15     23.75 o
   9   3   3      635.89      646.41     34.65 o
  10   3   3      613.79      594.53     30.36 o
  11   3   3      480.84      510.90     32.53 o
 -12   4   3      579.41      578.37     32.06 o
 -11   4   3      148.16      136.98     21.02 o
 -10   4   3       47.75       22.96     12.53 o
  -9   4   3       89.76      126.12     15.73 o
  -8   4   3     1602.67     1684.23     52.69 o
  -7   4   3      121.70      144.52     21.50 o
  -6   4   3      302.41      237.27     25.17 o
  -5   4   3      187.42      185.28     20.30 o
  -4   4   3       20.09       25.99      8.61 o
  -3   4   3     8725.00     8741.25     48.37 o
  -2   4   3    11364.93    11394.05    225.76 o
  -1   4   3     1329.31     1261.84     22.84 o
   0   4   3     3594.53     3617.47     39.93 o
   1   4   3     3604.12     3432.95     30.84 o
   2   4   3     5087.89     5282.48     49.68 o
   3   4   3      213.72      243.27      9.79 o
   4   4   3     2675.99     2435.60    129.65 o
   5   4   3      358.42      462.83     32.78 o
   6   4   3      200.37      226.46     25.14 o
   7   4   3     1734.14     1709.49     43.10 o
   8   4   3      160.75      173.03     14.73 o
   9   4   3       52.39       54.61      8.48 o
  10   4   3       58.75       64.98     15.73 o
  11   4   3      227.05      217.46     21.02 o
 -12   5   3      154.47      139.60     15.80 o
 -11   5   3      167.18      194.07     23.38 o
 -10   5   3       37.00       39.04     13.82 o
  -9   5   3      491.77      405.06     37.74 o
  -8   5   3       60.56       74.47      9.60 o
  -7   5   3      764.11      770.17     38.34 o
  -6   5   3     4082.66     4367.31    108.73 o
  -5   5   3      568.09      663.81     39.21 o
  -4   5   3     5586.76     6592.34    112.62 o
  -3   5   3      308.73      377.15     24.66 o
  -2   5   3      517.43      513.95     14.76 o
  -1   5   3      524.92      521.72     16.19 o
   0   5   3       41.76       44.45      5.35 o
   1   5   3       57.68       63.03      5.03 o
   2   5   3       21.54       36.47     11.09 o
   3   5   3     1367.20     1364.14     40.35 o
   4   5   3        3.67       -0.71      5.42 o
   5   5   3      716.69      691.25     41.67 o
   6   5   3      785.10      839.41     28.36 o
   7   5   3     1710.03     1787.17     44.25 o
   8   5   3      358.18      334.12     19.99 o
   9   5   3      110.39      120.78     11.68 o
  10   5   3      104.72      116.05     18.81 o
  11   5   3       93.50      118.56     15.34 o
 -12   6   3        4.36       10.81      5.73 o
 -11   6   3      120.26      108.52     17.36 o
 -10   6   3     1369.47     1299.95     65.09 o
  -9   6   3        3.73        9.74      6.77 o
  -8   6   3      644.78      662.88     27.13 o
  -7   6   3     2635.56     2674.92     66.19 o
  -6   6   3      254.79      267.23     28.27 o
  -5   6   3     3476.13     3502.78     93.04 o
  -4   6   3    13059.93    12751.32    163.13 o
  -3   6   3     4916.18     4965.96     93.66 o
  -2   6   3     1708.19     1677.77     61.58 o
  -1   6   3     2440.82     2492.47     37.95 o
   0   6   3     2157.06     2121.68     36.64 o
   1   6   3        9.66        6.00      2.91 o
   2   6   3      187.12      292.18     18.54 o
   3   6   3     4286.64     4138.51    109.76 o
   4   6   3      897.74     1033.45     50.12 o
   5   6   3     6471.98     6528.54    133.54 o
   6   6   3     6728.78     6723.13    100.13 o
   7   6   3      495.33      506.40     30.02 o
   8   6   3      680.47      702.67     28.21 o
   9   6   3      287.66      336.07     23.42 o
  10   6   3       94.67      105.78     17.92 o
  11   6   3       35.75       38.58      8.77 o
 -12   7   3        1.75        4.34      3.92 o
 -11   7   3      119.47       95.94     13.86 o
 -10   7   3      322.51      401.11     35.54 o
  -9   7   3        3.53        6.83      6.26 o
  -8   7   3      197.29      187.65     18.96 o
  -7   7   3      330.74      323.86     27.37 o
  -6   7   3     1262.16     1244.06     60.97 o
  -5   7   3     1038.82      995.07     51.40 o
  -4   7   3     2136.97     2021.94     68.10 o
  -3   7   3    10186.12     9806.51    139.73 o
  -2   7   3     2869.92     3091.51    107.33 o
  -1   7   3      764.98      744.05     22.48 o
   0   7   3     5861.20     5687.99    117.71 o
   1   7   3      535.44      458.43     15.38 o
   2   7   3    10090.96     9752.39    117.26 o
   3   7   3     1824.70     1847.58     77.04 o
   4   7   3      598.81      551.19     38.34 o
   5   7   3     5829.34     5993.18    133.60 o
   6   7   3      986.91     1034.81     33.01 o
   7   7   3        5.65        3.09      5.63 o
   8   7   3        0.31        3.23      6.08 o
   9   7   3        0.66        3.21      5.78 o
  10   7   3      586.28      580.08     36.23 o
  11   7   3      401.68      346.77     19.61 o
 -11   8   3       32.37       41.66     10.78 o
 -10   8   3      128.88      121.06     13.70 o
  -9   8   3     3595.96     3772.32     77.58 o
  -8   8   3       12.29       24.03     10.73 o
  -7   8   3      555.10      559.14     40.70 o
  -6   8   3      979.25     1011.18     41.11 o
  -5   8   3     1115.72     1027.86     54.58 o
  -4   8   3      170.82      125.23     18.89 o
  -3   8   3     4189.25     3886.36     93.39 o
  -2   8   3    24191.60    22761.83    393.69 o
  -1   8   3     3317.21     3546.51     52.55 o
   0   8   3     4622.59     4792.91    160.12 o
   1   8   3    12958.17    12457.60    150.63 o
   2   8   3     5010.75     5025.40     91.87 o
   3   8   3     2141.74     2219.74     47.83 o
   4   8   3    11149.29    10959.43    178.05 o
   5   8   3        0.17        0.89      4.80 o
   6   8   3      178.94      183.31     14.82 o
   7   8   3     2076.31     2186.28     64.22 o
   8   8   3     1463.88     1536.60     50.82 o
   9   8   3      136.29      139.43     17.16 o
  10   8   3       67.20       72.71     12.59 o
 -11   9   3       34.81       27.91      7.65 o
 -10   9   3      571.00      607.90     26.67 o
  -9   9   3       78.07       61.90      9.17 o
  -8   9   3      334.05      374.02     25.69 o
  -7   9   3     1339.07     1294.24     66.62 o
  -6   9   3     1565.73     1510.42     63.19 o
  -5   9   3      183.52      164.61     23.29 o
  -4   9   3      946.42      879.79     50.30 o
  -3   9   3     4588.59     4614.09    108.18 o
  -2   9   3      175.01      193.69     21.85 o
  -1   9   3      135.00      107.76     10.41 o
   0   9   3     4494.27     4535.56     66.79 o
   1   9   3       88.04       66.16      8.68 o
   2   9   3     1004.43      877.37     30.98 o
   3   9   3      182.94      150.33     28.14 o
   4   9   3     4680.50     4951.18    124.68 o
   5   9   3      339.52      325.21     23.96 o
   6   9   3       92.86      119.11     15.23 o
   7   9   3       25.01       27.94      9.08 o
   8   9   3      364.92      348.88     19.05 o
   9   9   3       16.04       26.53     15.12 o
  10   9   3      876.74      830.11     33.43 o
 -11  10   3       26.96       17.49      5.65 o
 -10  10   3        1.13        3.92      4.58 o
  -9  10   3      384.61      404.23     19.86 o
  -8  10   3        3.07        1.15      5.77 o
  -7  10   3      199.11      240.50     32.05 o
  -6  10   3        3.53       10.92     23.20 o
  -5  10   3       10.37       20.13      8.11 o
  -4  10   3      692.31      621.00     44.12 o
  -3  10   3     1053.50      941.73     52.23 o
  -2  10   3      734.85      845.15     47.82 o
  -1  10   3      258.34      303.37     17.55 o
   0  10   3        7.02       21.37      5.87 o
   1  10   3      104.97      115.79      9.92 o
   2  10   3     1058.03      991.58     34.69 o
   3  10   3      890.03      864.14     33.61 o
   4  10   3      997.21      908.50     38.18 o
   5  10   3       16.95       16.70     13.14 o
   6  10   3       62.06       72.74     18.47 o
   7  10   3      362.71      404.46     39.93 o
   8  10   3      503.09      508.17     26.79 o
   9  10   3       78.52       95.08     10.78 o
 -10  11   3       98.24      110.39     10.13 o
  -9  11   3      260.10      266.64     15.06 o
  -8  11   3       12.72       21.95      6.24 o
  -7  11   3      255.66      237.56     30.44 o
  -6  11   3       94.12      111.44     11.80 o
  -5  11   3      610.06      607.78     26.39 o
  -4  11   3      660.82      658.19     26.92 o
  -3  11   3        9.25        9.60      7.73 o
  -2  11   3      115.92      125.45     19.94 o
  -1  11   3      376.62      344.46     31.80 o
   0  11   3     3843.69     3761.47     67.80 o
   1  11   3        4.26        0.70      6.88 o
   2  11   3       21.85       34.76      7.55 o
   3  11   3     1106.55     1085.10     37.84 o
   4  11   3       29.52       20.14      8.58 o
   5  11   3      238.89      251.38     22.03 o
   6  11   3       73.27       80.26     13.51 o
   7  11   3     1251.17     1204.41     61.66 o
   8  11   3      246.16      264.99     29.52 o
   9  11   3       26.69       34.86     10.24 o
 -10  12   3       80.28       63.44     10.69 o
  -9  12   3      934.00     1041.44     32.88 o
  -8  12   3      561.68      604.35     23.75 o
  -7  12   3      954.34      922.79     56.69 o
  -6  12   3     2190.74     2152.18    132.98 o
  -5  12   3      753.08      705.40     29.50 o
  -4  12   3       90.74      102.27     11.80 o
  -3  12   3     2890.75     2783.72     81.79 o
  -2  12   3     1687.36     1754.18     43.55 o
  -1  12   3       75.63       73.36     17.00 o
   0  12   3     1299.09     1322.07     42.21 o
   1  12   3     9731.73     9734.60    177.37 o
   2  12   3      245.55      270.89     17.78 o
   3  12   3     2726.60     2687.90     54.51 o
   4  12   3      328.04      348.86     21.01 o
   5  12   3      466.50      456.36     39.79 o
   6  12   3       36.04       30.03      9.21 o
   7  12   3     1153.71     1162.22     54.45 o
   8  12   3      720.84      808.34     47.40 o
   9  12   3       40.38       34.04      9.43 o
 -10  13   3      182.70      167.61     14.55 o
  -9  13   3        0.80        8.71      7.13 o
  -8  13   3      767.70      773.07     31.94 o
  -7  13   3      316.58      326.51     23.72 o
  -6  13   3     2292.01     2234.92    115.28 o
  -5  13   3      578.71      558.73     32.51 o
  -4  13   3      121.96      101.48     12.07 o
  -3  13   3      134.07      157.63     14.50 o
  -2  13   3       59.73       70.39      9.80 o
  -1  13   3        9.57       16.18      5.35 o
   0  13   3     2667.69     2866.95     69.69 o
   1  13   3      122.08      125.98     12.15 o
   2  13   3      953.56     1020.29     36.54 o
   3  13   3      763.52      768.50     30.07 o
   4  13   3        6.07       11.67      7.06 o
   5  13   3      114.24      104.20     15.52 o
   6  13   3        0.36       -7.20      7.20 o
   7  13   3      490.42      449.55     26.36 o
   8  13   3      293.26      310.37     27.19 o
   9  13   3       67.46       63.15      9.93 o
  -9  14   3       28.82       20.91      8.52 o
  -8  14   3      227.39      234.52     25.18 o
  -7  14   3      983.47      979.62     37.55 o
  -6  14   3      575.28      531.79     29.81 o
  -5  14   3       15.38       10.88     18.13 o
  -4  14   3       45.37       48.26     12.64 o
  -3  14   3      827.94      846.72     40.52 o
  -2  14   3        8.97       24.60      6.41 o
  -1  14   3        1.40       20.87      8.27 o
   0  14   3     1824.19     1931.32     60.07 o
   1  14   3     1066.69     1080.90     45.65 o
   2  14   3      830.93      940.90     34.22 o
   3  14   3      143.26      126.64     15.87 o
   4  14   3       25.53       14.63     20.61 o
   5  14   3       90.39       80.76     13.57 o
   6  14   3      363.01      326.84     23.39 o
   7  14   3      312.35      287.10     19.45 o
   8  14   3      216.63      241.41     22.26 o
  -9  15   3      158.92      171.08     15.47 o
  -8  15   3      231.06      199.62     21.47 o
  -7  15   3      113.34      110.93     11.69 o
  -6  15   3      135.06      125.58     11.68 o
  -5  15   3      427.15      394.74     26.56 o
  -4  15   3       14.16       15.86     17.37 o
  -3  15   3      146.91      160.98     28.96 o
  -2  15   3      449.15      450.52     30.75 o
  -1  15   3       75.56       66.64     12.31 o
   0  15   3        0.19        9.38      7.58 o
   1  15   3      755.77      794.11     40.09 o
   2  15   3      267.65      241.82     33.30 o
   3  15   3        0.64        0.34      9.46 o
   4  15   3      326.56      319.80     23.90 o
   5  15   3        1.13       -4.05      7.99 o
   6  15   3      340.14      378.45     23.38 o
   7  15   3        0.57       -4.24      4.24 o
   8  15   3       73.36       59.02      9.58 o
  -8  16   3        2.22        8.02      5.82 o
  -7  16   3       65.19       57.63     12.35 o
  -6  16   3      519.07      521.35     37.91 o
  -5  16   3      919.09      948.49     92.85 o
  -4  16   3      222.71      183.47     27.91 o
  -3  16   3      328.80      355.80     39.29 o
  -2  16   3     1291.59     1305.00     48.16 o
  -1  16   3      484.69      459.64     30.24 o
   0  16   3     1293.37     1365.71     62.03 o
   1  16   3     1639.96     1731.41     59.12 o
   2  16   3     1328.61     1426.96     69.25 o
   3  16   3        0.92       12.10     12.29 o
   4  16   3     2062.44     2047.22     55.45 o
   5  16   3      270.72      299.74     20.93 o
   6  16   3      227.44      238.82     16.92 o
   7  16   3      231.73      230.45     19.00 o
  -7  17   3       39.01       26.23      8.06 o
  -6  17   3        8.49       -1.37      5.23 o
  -5  17   3      136.08      130.29     13.75 o
  -4  17   3        0.50       -6.31      6.31 o
  -3  17   3      780.91      766.72     54.90 o
  -2  17   3      307.33      341.30     29.66 o
  -1  17   3        9.90        6.75      6.99 o
   0  17   3      501.87      573.70     33.38 o
   1  17   3        5.87        2.98      5.16 o
   2  17   3      586.47      573.65     47.27 o
   3  17   3      348.63      386.21     38.38 o
   4  17   3      238.36      239.28     29.04 o
   5  17   3      591.63      604.41     25.54 o
   6  17   3      155.79      149.22     11.51 o
  -6  18   3       28.43       15.11      6.32 o
  -5  18   3       26.55       23.23      6.18 o
  -4  18   3     1365.24     1315.88     52.90 o
  -3  18   3       58.67       51.60     14.59 o
  -2  18   3      189.76      212.94     18.28 o
  -1  18   3     1719.83     1849.52     54.96 o
   0  18   3      144.73      160.76     17.66 o
   1  18   3       75.22       73.04     11.82 o
   2  18   3      318.06      337.04     34.14 o
   3  18   3      903.37      947.40     54.60 o
   4  18   3       96.33      122.08     19.41 o
   5  18   3       98.67      122.67     16.73 o
   6  18   3      204.91      170.80     14.57 o
  -5  19   3       62.74       42.56      9.97 o
  -4  19   3      187.13      198.37     21.35 o
  -3  19   3      103.51       89.80     17.67 o
  -2  19   3      419.80      433.84     36.66 o
  -1  19   3       62.60       62.70     11.21 o
   0  19   3       52.51       69.35     15.01 o
   1  19   3       86.45      117.82     19.45 o
   2  19   3      319.32      343.96     30.70 o
   3  19   3       25.66       37.41     10.89 o
   4  19   3       95.83      105.23     15.22 o
   5  19   3      327.91      285.06     19.62 o
  -4  20   3       26.18       31.82      8.62 o
  -3  20   3        1.28        5.45      4.68 o
  -2  20   3        3.18        3.20      6.49 o
  -1  20   3      549.58      598.96     36.19 o
   0  20   3      287.01      293.38     23.96 o
   1  20   3      292.79      336.07     26.36 o
   2  20   3        3.73       14.84      6.46 o
   3  20   3      155.84      147.74     16.13 o
   4  20   3        9.53       -2.72      4.00 o
  -3  21   3        8.03        4.72      3.96 o
  -2  21   3        1.02       -0.75      3.29 o
   1  21   3       48.25       27.73      6.60 o
 -11   0   4     4916.23     4852.26    113.60 o
 -10   0   4     2033.91     2152.19     83.89 o
  -9   0   4       89.92      104.49     19.82 o
  -8   0   4      725.58      726.72     49.60 o
  -7   0   4     7703.18     8220.57    154.52 o
  -6   0   4      121.29       82.73     15.66 o
  -2   0   4      155.86      161.62     11.55 o
   0   0   4     3764.36     4079.36     59.83 o
   1   0   4    48004.83    42827.05    201.09 o
   2   0   4    11656.34    10267.98    106.19 o
   3   0   4      387.30      512.63     25.67 o
   4   0   4     3636.48     3774.52     74.04 o
   5   0   4     9157.34     9092.32    119.80 o
   7   0   4     1446.76     1443.14     72.01 o
   8   0   4      573.40      550.74     46.79 o
   9   0   4     1321.08     1429.98     73.48 o
  10   0   4        0.88       -1.69     10.11 o
  11   0   4      293.61      291.58     23.51 o
 -12   1   4      595.40      550.33     31.31 o
 -11   1   4       69.38       67.37     10.88 o
 -10   1   4     1427.15     1409.64     47.91 o
  -9   1   4      699.12      779.64     36.41 o
  -8   1   4     3780.81     3940.91     64.21 o
  -7   1   4     1799.33     1946.45     53.43 o
  -6   1   4      139.65      164.70     20.46 o
  -5   1   4     9610.30     9497.34    137.55 o
  -4   1   4      246.99      277.19     21.07 o
  -3   1   4     1067.86     1196.03     37.91 o
  -2   1   4     2759.20     2836.12     27.91 o
  -1   1   4      310.01      319.31      8.88 o
   0   1   4    14766.15    14095.30     77.71 o
   1   1   4      992.70      999.14     21.94 o
   2   1   4     3293.76     3058.25     41.00 o
   3   1   4     2621.20     2572.22     61.78 o
   4   1   4     1546.68     1570.02     33.52 o
   5   1   4      750.15      795.86     38.08 o
   7   1   4      271.06      278.09     17.94 o
   8   1   4      764.67      672.17     36.67 o
   9   1   4      854.46      880.01     40.77 o
  10   1   4        0.14        2.20      7.06 o
  11   1   4      879.89      870.84     27.74 o
 -12   2   4      161.38      169.15     18.07 o
 -11   2   4       46.81       52.07     13.94 o
 -10   2   4      198.54      206.58     18.66 o
  -9   2   4       38.74       42.02     10.91 o
  -8   2   4     1861.35     1816.34     40.11 o
  -7   2   4       78.11       81.69     16.43 o
  -6   2   4     5348.93     5897.10    121.49 o
  -5   2   4     1268.13     1313.16     51.78 o
  -4   2   4       15.80       28.42      7.77 o
  -3   2   4     3153.26     3344.56     97.08 o
  -2   2   4      337.21      310.22     11.39 o
  -1   2   4     7515.45     8431.71     57.39 o
   0   2   4      465.35      581.86     11.77 o
   1   2   4    12976.27    12502.63     52.82 o
   2   2   4      164.47      172.02      9.94 o
   3   2   4     2344.25     2299.23     53.52 o
   4   2   4     1278.35     1382.12     30.92 o
   5   2   4        0.46        1.25      3.99 o
   7   2   4      221.84      202.64     19.82 o
   8   2   4      533.76      470.62     27.53 o
   9   2   4      645.48      589.01     33.09 o
  10   2   4      224.70      233.34     18.80 o
  11   2   4       34.11       49.99     10.58 o
 -12   3   4      135.41      101.07     14.66 o
 -11   3   4      388.44      381.11     33.51 o
 -10   3   4       13.34       15.60      6.57 o
  -9   3   4      317.54      338.41     19.55 o
  -8   3   4      582.00      623.16     32.57 o
  -7   3   4      202.08      204.22     25.50 o
  -6   3   4      514.12      477.99     35.31 o
  -5   3   4      345.79      397.10     29.50 o
  -4   3   4     3173.10     3144.59     73.55 o
  -3   3   4     3801.21     4086.91     81.12 o
  -2   3   4     9604.06     9641.50     64.46 o
  -1   3   4      171.56      173.35      8.82 o
   0   3   4     3206.77     3366.66     30.83 o
   1   3   4    11690.23    11782.83     57.60 o
   2   3   4       92.09      140.31      7.12 o
   3   3   4     2154.20     2376.88     37.80 o
   4   3   4     1314.92     1540.18     55.64 o
   5   3   4     6270.98     6221.83    117.87 o
   6   3   4       78.01       56.34     15.31 o
   7   3   4        1.94        5.79      5.16 o
   8   3   4       65.09       58.08      9.80 o
   9   3   4      242.57      272.92     22.97 o
  10   3   4       40.15       38.93      8.71 o
  11   3   4      310.76      328.43     24.26 o
 -12   4   4        5.25       11.64      6.91 o
 -11   4   4     1260.52     1291.51     60.39 o
 -10   4   4     2045.26     2095.74     85.97 o
  -9   4   4        0.57       14.73     10.71 o
  -8   4   4     2959.96     3179.44     73.88 o
  -7   4   4       85.08       85.33     16.72 o
  -6   4   4      134.57      125.02     19.18 o
  -5   4   4     3920.47     3778.91     92.72 o
  -4   4   4    11937.68    11911.42    148.30 o
  -3   4   4        0.81       22.93      3.88 o
  -2   4   4        4.24       16.34      3.31 o
  -1   4   4    13532.23    13014.27    141.41 o
   0   4   4     1569.97     1537.34     27.63 o
   1   4   4      414.64      400.99     11.71 o
   2   4   4    12619.13    12052.71     83.96 o
   3   4   4     9078.18     9201.22     73.76 o
   4   4   4      822.03      887.39     44.48 o
   5   4   4    15959.32    15387.33    195.06 o
   6   4   4    12001.35    11987.76     92.81 o
   7   4   4      416.30      436.02     22.78 o
   8   4   4      419.82      440.80     23.33 o
   9   4   4      290.36      322.56     18.76 o
  10   4   4      274.01      301.45     29.16 o
  11   4   4       88.49       87.36     12.88 o
 -12   5   4        4.12        9.99      3.86 o
 -11   5   4       33.91       33.60     11.06 o
 -10   5   4      736.37      839.77     54.22 o
  -9   5   4       32.04       44.18     16.30 o
  -8   5   4     1250.51     1283.44     47.79 o
  -7   5   4     3363.91     3581.29     76.52 o
  -6   5   4       24.39       18.16      9.96 o
  -5   5   4     2889.92     2764.04     82.13 o
  -4   5   4       39.75       85.33     14.05 o
  -3   5   4     5767.03     5944.20    177.34 o
  -2   5   4     4300.15     4054.66    184.70 o
  -1   5   4     5618.31     5266.90     93.71 o
   0   5   4     7566.78     7574.49     66.98 o
   1   5   4     2789.38     2748.99     31.55 o
   2   5   4     6760.90     6659.53    107.14 o
   3   5   4     7922.04     8256.78    130.37 o
   4   5   4     1754.24     1804.68     66.52 o
   5   5   4     4338.10     4451.78    109.83 o
   6   5   4     5607.42     5414.29     80.61 o
   7   5   4      845.17      791.12     30.42 o
   8   5   4      537.08      559.84     25.83 o
   9   5   4       35.33       27.28      6.58 o
  10   5   4      275.39      260.40     26.16 o
  11   5   4     1030.37     1044.44     37.73 o
 -12   6   4      653.23      638.22     30.71 o
 -11   6   4       77.84       81.04     16.22 o
 -10   6   4        4.71       -6.61      9.97 o
  -9   6   4     1336.47     1471.55     40.45 o
  -8   6   4      134.33      168.95     18.50 o
  -7   6   4      721.88      713.89     35.10 o
  -6   6   4     1033.64     1037.67     56.16 o
  -5   6   4       18.84        6.88      8.46 o
  -4   6   4     2180.73     2219.27     69.60 o
  -3   6   4    16017.01    14942.54    166.23 o
  -2   6   4     9330.26     9638.22    281.12 o
  -1   6   4     2292.89     2251.54     47.56 o
   0   6   4     2816.15     2862.67     44.56 o
   1   6   4     6556.93     6325.42     85.70 o
   2   6   4      335.34      477.38     68.15 o
   3   6   4     1137.78     1174.49     51.89 o
   4   6   4     8345.34     8508.23    149.27 o
   5   6   4      739.82      670.37     44.72 o
   6   6   4       82.07       97.88      9.18 o
   7   6   4     4107.64     4056.40     67.76 o
   8   6   4      893.30      864.00     31.24 o
   9   6   4       49.24       64.59     10.67 o
  10   6   4       19.19       15.01      8.23 o
  11   6   4      471.12      412.43     20.92 o
 -12   7   4      258.73      266.98     18.25 o
 -11   7   4      124.29      108.85     11.49 o
 -10   7   4      651.57      610.73     44.48 o
  -9   7   4      467.58      499.14     28.69 o
  -8   7   4       21.14       22.78     13.32 o
  -7   7   4      777.54      803.14     38.12 o
  -6   7   4     2352.06     2269.41     84.35 o
  -5   7   4     1070.56     1020.10     53.54 o
  -4   7   4       63.24       68.17     13.76 o
  -3   7   4     3676.70     3326.33     83.24 o
  -2   7   4      605.34      636.66     20.52 o
  -1   7   4     1709.21     1602.63     78.40 o
   0   7   4     7035.21     7161.06     75.57 o
   1   7   4     1112.73     1131.92     35.77 o
   2   7   4      882.12      961.52     27.89 o
   3   7   4     2948.57     2938.94     85.75 o
   4   7   4     4782.66     4958.62    119.31 o
   5   7   4       15.18       19.07      6.84 o
   6   7   4      610.50      568.90     25.01 o
   7   7   4      131.81      112.24     14.98 o
   8   7   4       24.00       25.21      7.62 o
   9   7   4      830.12      814.27     33.90 o
  10   7   4      658.82      718.95     37.34 o
 -11   8   4      303.66      305.55     30.32 o
 -10   8   4      278.22      249.82     27.43 o
  -9   8   4      574.01      530.73     29.42 o
  -8   8   4      409.98      387.05     40.34 o
  -7   8   4     2727.52     2737.15     71.14 o
  -6   8   4      512.42      550.45     30.84 o
  -5   8   4     3563.30     3805.62    106.02 o
  -4   8   4     2454.09     2481.68     81.50 o
  -3   8   4     2715.95     2679.97     79.18 o
  -2   8   4     2307.66     2364.28     41.92 o
  -1   8   4      266.97      313.63     21.68 o
   0   8   4     2535.24     2518.33     54.05 o
   1   8   4      429.75      468.23     21.42 o
   2   8   4     5074.49     4909.79     81.29 o
   3   8   4     2866.75     3009.04     90.78 o
   4   8   4     4319.53     4378.27    116.40 o
   5   8   4     2946.11     3063.94     71.91 o
   6   8   4      411.39      416.61     26.28 o
   7   8   4      290.40      315.13     23.79 o
   8   8   4       25.66       20.12     10.30 o
   9   8   4      396.11      424.99     23.44 o
  10   8   4       16.71       12.04      6.63 o
 -11   9   4        2.62       -3.47      5.65 o
 -10   9   4       90.87      109.53     12.81 o
  -9   9   4        6.51        0.20      5.48 o
  -7   9   4      175.75      200.26     19.89 o
  -6   9   4     1604.07     1618.94     53.95 o
  -5   9   4     1465.30     1550.16     70.84 o
  -4   9   4     1188.10     1180.80     58.86 o
  -3   9   4     2099.54     2148.15     75.60 o
  -2   9   4      504.09      482.33     34.48 o
  -1   9   4       99.78      112.24     11.52 o
   0   9   4     6004.10     6074.31     79.61 o
   1   9   4      412.65      358.42     20.12 o
   2   9   4      376.97      400.30     20.83 o
   3   9   4     1755.30     1709.72     71.68 o
   4   9   4       17.97       29.31      8.20 o
   5   9   4      483.00      527.37     30.85 o
   6   9   4      345.89      371.20     38.16 o
   7   9   4     1199.64     1202.15     44.12 o
   8   9   4      799.43      874.11     54.11 o
   9   9   4      113.20      123.30     14.86 o
 -11  10   4        1.33       10.03      4.54 o
 -10  10   4      199.39      190.32     13.56 o
  -9  10   4     1681.78     1752.93     41.52 o
  -8  10   4        2.24        4.63      6.58 o
  -7  10   4      165.04      184.65     28.29 o
  -6  10   4     4733.55     4818.90    107.94 o
  -5  10   4     1016.93     1053.70     35.23 o
  -4  10   4      571.18      593.39     43.99 o
  -3  10   4     8887.83     8382.95    157.22 o
  -2  10   4    12934.07    13025.14    188.39 o
  -1  10   4      220.86      240.00     16.33 o
   0  10   4      963.11     1019.46     34.61 o
   1  10   4     9985.57     9451.50    154.58 o
   2  10   4        0.66       11.85      9.89 o
   3  10   4     1418.51     1475.58     69.34 o
   4  10   4     2565.42     2620.62     85.21 o
   5  10   4        8.06       32.61     31.64 o
   6  10   4        9.32        6.43     10.96 o
   7  10   4     3529.65     3636.47    116.12 o
   8  10   4      916.31      974.31     55.60 o
   9  10   4        7.36        9.17      7.50 o
 -10  11   4      348.72      329.97     13.71 o
  -9  11   4        9.96        3.78      4.19 o
  -8  11   4      891.37      948.66     31.95 o
  -7  11   4     2106.32     2237.91     93.46 o
  -6  11   4     2100.29     2064.17     90.07 o
  -5  11   4      439.66      436.11     29.13 o
  -4  11   4      832.93      835.73     30.59 o
  -3  11   4      631.80      629.95     45.74 o
  -2  11   4       35.88       27.19     10.25 o
  -1  11   4     1095.39     1111.57     57.42 o
   0  11   4     4650.00     4622.44     81.56 o
   1  11   4     1252.25     1206.26     57.69 o
   2  11   4      232.79      241.96     19.75 o
   3  11   4     2672.60     2685.66     64.73 o
   4  11   4      351.29      343.47     25.17 o
   5  11   4      143.86      114.93     22.59 o
   6  11   4        0.46        4.72     10.10 o
   7  11   4       22.51       20.98      7.97 o
   8  11   4      375.70      408.73     34.91 o
   9  11   4      520.82      600.40     34.21 o
 -10  12   4       28.74       36.40      8.65 o
  -9  12   4      111.83       98.44      9.18 o
  -8  12   4      168.10      186.82     13.83 o
  -7  12   4       68.24       70.08     17.04 o
  -6  12   4      680.48      631.80     50.23 o
  -5  12   4      551.50      529.92     31.98 o
  -4  12   4      185.47      173.35     14.99 o
  -3  12   4      318.76      293.83     18.82 o
  -2  12   4        5.67       12.00      5.51 o
  -1  12   4       16.75        3.24      6.10 o
   0  12   4      131.92      140.30     12.24 o
   1  12   4      389.51      397.60     20.88 o
   2  12   4      355.45      362.52     20.74 o
   3  12   4      553.80      571.62     26.02 o
   4  12   4      637.77      657.07     47.66 o
   5  12   4       27.20       44.62     13.59 o
   6  12   4        4.40        7.19      7.00 o
   7  12   4      427.58      410.11     27.01 o
   8  12   4      144.85      138.88     19.23 o
   9  12   4       57.46       54.12     10.11 o
 -10  13   4      308.43      296.88     18.96 o
  -9  13   4       12.99       12.32      6.25 o
  -8  13   4      199.45      186.21     16.66 o
  -7  13   4       43.57       38.06     13.08 o
  -6  13   4       43.91       57.12     11.72 o
  -5  13   4      264.31      264.58     23.00 o
  -4  13   4      907.78      891.71     33.92 o
  -3  13   4      737.39      742.80     30.79 o
  -2  13   4      253.46      247.86     18.05 o
  -1  13   4      242.31      255.06     15.15 o
   0  13   4      218.78      280.31     23.22 o
   1  13   4      200.57      233.04     16.90 o
   2  13   4      179.75      164.92     21.57 o
   3  13   4        0.11       -9.12      9.12 o
   4  13   4       42.43       39.63     10.45 o
   5  13   4      133.06      130.75     17.06 o
   6  13   4      295.39      294.02     23.02 o
   7  13   4      158.48      151.00     15.11 o
   8  13   4        0.08       -4.31      6.59 o
   9  13   4       44.49       37.27      7.33 o
  -9  14   4      762.57      785.73     37.83 o
  -8  14   4        2.04       -0.61     14.57 o
  -7  14   4       66.48       89.72     18.76 o
  -6  14   4     2299.02     2187.15     91.91 o
  -5  14   4      947.89      966.99     42.07 o
  -4  14   4       22.90       22.15      8.82 o
  -3  14   4     3552.46     3532.07     83.09 o
  -2  14   4     1467.87     1522.77     44.44 o
  -1  14   4      262.65      282.86     27.01 o
   0  14   4     3524.20     3871.74     85.33 o
   1  14   4     1470.32     1567.04     55.75 o
   2  14   4      232.38      242.01     21.15 o
   3  14   4       64.33       70.94     13.09 o
   4  14   4      969.92     1049.00     43.45 o
   5  14   4      112.32       82.60     13.26 o
   6  14   4      166.35      178.04     17.13 o
   7  14   4      943.87      986.99     34.03 o
   8  14   4      163.70      149.72     16.22 o
  -9  15   4       14.24        9.82      4.93 o
  -8  15   4      132.64      127.39     11.01 o
  -7  15   4      623.98      637.95     34.76 o
  -6  15   4       78.29       80.45     16.20 o
  -5  15   4      293.80      279.94     22.71 o
  -4  15   4       92.57       80.17     16.92 o
  -3  15   4      190.39      189.32     20.43 o
  -2  15   4      326.18      330.09     37.79 o
  -1  15   4      439.39      472.13     30.15 o
   0  15   4     1132.80     1235.13     49.42 o
   1  15   4      398.89      400.50     58.70 o
   2  15   4      387.05      393.87     26.99 o
   3  15   4     1389.51     1276.38     73.24 o
   4  15   4      286.09      291.20     22.70 o
   5  15   4      212.15      220.94     19.21 o
   6  15   4      456.15      448.40     24.30 o
   7  15   4       15.13        9.36      4.29 o
   8  15   4       38.45       26.81      6.04 o
  -8  16   4      128.63      122.47     14.39 o
  -7  16   4      113.61      118.26     16.83 o
  -6  16   4      178.46      180.16     20.07 o
  -5  16   4       49.97       46.65     14.21 o
  -4  16   4     1069.57      965.69     59.71 o
  -3  16   4        0.89       -7.96      8.69 o
  -2  16   4       16.83       23.13     12.17 o
  -1  16   4     1123.19     1216.42     48.09 o
   0  16   4        0.78       -2.52     11.95 o
   1  16   4       16.95        6.56      7.17 o
   2  16   4       90.57       99.84     13.77 o
   3  16   4       88.17       76.79     19.74 o
   4  16   4      383.89      391.13     24.06 o
   5  16   4      199.80      215.55     17.19 o
   6  16   4      189.97      192.91     14.36 o
   7  16   4       91.86       79.91     10.43 o
  -7  17   4       10.34       10.72      6.96 o
  -6  17   4       52.86       40.15      7.38 o
  -5  17   4      221.30      207.36     28.22 o
  -4  17   4      233.53      239.07     20.01 o
  -3  17   4       55.16       53.66     15.58 o
  -2  17   4      339.90      333.26     37.15 o
  -1  17   4        2.90        7.97      7.48 o
   0  17   4        4.92       -7.31      7.31 o
   1  17   4      500.63      521.84     30.05 o
   2  17   4      408.93      444.27     40.90 o
   3  17   4        5.04       -0.62      8.33 o
   4  17   4        5.48        8.12      8.04 o
   5  17   4      202.07      218.49     21.16 o
   6  17   4       87.55       64.68      7.83 o
  -6  18   4      214.84      198.15     18.82 o
  -5  18   4      451.51      421.12     27.44 o
  -4  18   4      228.54      230.99     16.55 o
  -3  18   4      192.18      169.85     25.07 o
  -2  18   4      266.44      235.48     30.01 o
  -1  18   4      473.88      568.31     63.06 o
   0  18   4      808.56      845.82     36.12 o
   1  18   4      896.13     1028.03     56.99 o
   2  18   4       23.02       25.78     10.33 o
   3  18   4       61.96       83.56     17.66 o
   4  18   4      135.28      109.79     17.26 o
   5  18   4      108.61      135.89     16.46 o
  -5  19   4       25.16       23.85      7.67 o
  -4  19   4       20.11       23.45      6.65 o
  -3  19   4       10.61       15.51     10.21 o
  -2  19   4      265.36      237.76     27.25 o
  -1  19   4       61.53       71.09     16.47 o
   0  19   4      137.29      136.38     13.25 o
   1  19   4      167.29      201.66     22.78 o
   2  19   4       41.29       24.88     10.44 o
   3  19   4      126.68      123.35     16.86 o
   4  19   4       74.57       95.08     13.89 o
  -4  20   4      342.38      318.32     22.34 o
  -3  20   4        8.20       10.61      5.72 o
  -2  20   4        0.29        0.21      6.19 o
  -1  20   4      664.59      659.00     36.44 o
   0  20   4       65.27       68.10     12.14 o
   1  20   4        0.05        3.88      5.74 o
   2  20   4      516.09      609.98     31.97 o
   3  20   4       67.43       74.32     11.02 o
  -2  21   4      221.06      179.82     15.05 o
 -11   1   5       35.51       18.70      6.83 o
 -10   1   5      703.30      646.56     32.54 o
  -9   1   5      533.15      630.22     33.92 o
  -8   1   5      362.17      365.79     20.38 o
  -7   1   5       72.21       61.39     10.27 o
  -6   1   5      448.83      396.30     32.31 o
  -5   1   5     8761.00     9495.87    141.61 o
  -4   1   5      170.57      177.82     17.72 o
  -3   1   5     1801.66     1873.84     32.16 o
  -2   1   5     4486.76     4457.44     38.52 o
  -1   1   5      462.67      568.10     15.68 o
   0   1   5    14211.63    14479.31    101.64 o
   1   1   5    16588.92    15934.73     98.19 o
   2   1   5     5164.42     4927.43     57.95 o
   3   1   5     1127.43     1150.08     30.49 o
   4   1   5      537.28      529.61     21.25 o
   5   1   5     1726.83     1756.38     59.65 o
   6   1   5      444.66      444.99     27.48 o
   7   1   5     2356.45     2343.31     52.33 o
   8   1   5      544.12      634.28     36.02 o
   9   1   5       25.06       22.62      8.79 o
  10   1   5      289.70      296.85     24.62 o
  11   1   5      684.72      679.79     21.82 o
 -12   2   5       12.80       10.68      6.33 o
 -11   2   5     3411.28     3493.59     98.39 o
 -10   2   5     3007.64     2822.08     52.90 o
  -9   2   5      520.61      511.42     28.64 o
  -8   2   5     3610.74     3854.43     68.36 o
  -7   2   5      680.37      683.64     46.49 o
  -6   2   5       76.19       87.11     15.70 o
  -5   2   5    21107.20    21248.93    212.52 o
  -4   2   5    21173.85    21303.77    191.16 o
  -3   2   5     1190.66     1280.73     26.54 o
  -2   2   5      233.22      220.60     11.20 o
  -1   2   5     6568.15     6048.00     65.21 o
   0   2   5        6.58       11.56      3.26 o
   1   2   5    13195.94    12501.64    274.70 o
   2   2   5    23813.49    21937.68    207.56 o
   3   2   5     1527.57     1467.04     43.61 o
   4   2   5      354.86      338.62     16.82 o
   5   2   5    14584.84    14400.17    179.59 o
   6   2   5     7635.23     7614.30    135.11 o
   7   2   5      196.57      196.02     15.74 o
   8   2   5      624.81      600.67     27.32 o
   9   2   5      830.13      872.05     47.42 o
  10   2   5       36.35       24.53     16.16 o
  11   2   5      433.43      423.74     25.29 o
 -12   3   5      544.95      536.52     31.63 o
 -11   3   5      336.21      339.99     31.51 o
 -10   3   5      232.73      280.43     34.18 o
  -9   3   5     2836.81     3115.29    103.76 o
  -8   3   5     2087.74     2157.34     50.42 o
  -7   3   5     3012.82     3104.37     99.68 o
  -6   3   5      120.77      148.35     20.77 o
  -5   3   5     5379.62     5439.47    110.39 o
  -4   3   5      650.73      803.46     38.49 o
  -3   3   5        1.68        9.71      3.23 o
  -2   3   5     4931.17     4658.18     49.68 o
  -1   3   5       17.78       18.94      3.08 o
   0   3   5    14393.82    14603.22    127.96 o
   1   3   5    24205.18    23589.57    100.25 o
   2   3   5     4985.94     5040.64     59.15 o
   3   3   5     4000.79     3792.19     53.13 o
   4   3   5      133.10      172.07     21.28 o
   5   3   5      682.78      729.35     42.28 o
   6   3   5      198.27      221.67     15.99 o
   7   3   5      327.26      318.54     19.93 o
   8   3   5      191.61      195.55     16.04 o
   9   3   5      576.20      533.41     30.36 o
  10   3   5        0.09        0.30      6.82 o
  11   3   5     1287.31     1302.14     42.04 o
 -12   4   5      235.67      234.82     20.64 o
 -11   4   5        0.75        6.60      9.55 o
 -10   4   5      249.25      240.63     20.63 o
  -9   4   5      391.50      409.96     39.47 o
  -8   4   5       47.75       52.79     11.18 o
  -7   4   5      239.26      288.72     25.35 o
  -6   4   5     5412.72     5825.39    129.07 o
  -5   4   5      712.89      747.53     42.59 o
  -4   4   5     1338.59     1659.37     57.21 o
  -3   4   5    23037.81    23197.00    513.87 o
  -2   4   5     1768.85     1803.19     32.10 o
  -1   4   5      303.36      317.94     13.52 o
   0   4   5       88.25       71.06      5.52 o
   1   4   5     4724.49     5066.90     50.00 o
   2   4   5     1938.01     2056.36     38.66 o
   3   4   5     4038.32     4025.88     54.62 o
   4   4   5      907.82      870.62     46.06 o
   5   4   5      677.07      632.95     41.23 o
   6   4   5     1011.29     1004.97     28.11 o
   7   4   5     5046.45     4992.30     77.62 o
   8   4   5     2291.33     2279.28     52.24 o
   9   4   5       26.06       16.72      7.10 o
  10   4   5      412.14      429.51     32.54 o
  11   4   5        1.67        5.26      4.19 o
 -12   5   5      129.25      111.74     18.21 o
 -11   5   5      639.06      602.01     40.53 o
 -10   5   5       60.22       52.01     15.33 o
  -9   5   5      164.19      188.44     27.64 o
  -8   5   5        2.52       -0.65     14.16 o
  -7   5   5     1927.46     1918.52     84.19 o
  -6   5   5     1617.26     1635.65     69.66 o
  -5   5   5     3337.57     3595.11     95.98 o
  -4   5   5     1170.63     1151.04     49.70 o
  -3   5   5       15.68       18.88      4.00 o
  -2   5   5     5547.14     5767.83     83.35 o
  -1   5   5      653.44      766.49     22.13 o
   0   5   5     8001.55     8459.07    188.05 o
   1   5   5        3.46        8.47      3.48 o
   2   5   5        3.93       12.79      4.32 o
   3   5   5      422.55      606.86     37.72 o
   4   5   5      791.88      729.77     44.04 o
   5   5   5     1288.35     1347.54     62.56 o
   6   5   5      678.31      681.84     23.62 o
   7   5   5      478.84      476.78     24.30 o
   8   5   5      235.98      277.17     18.39 o
   9   5   5      437.90      469.07     22.02 o
  10   5   5      188.96      172.12     19.73 o
 -12   6   5       58.19       35.28      7.56 o
 -11   6   5     1560.32     1568.64     62.58 o
 -10   6   5     1247.30     1229.79     63.58 o
  -9   6   5      820.72      763.64     35.09 o
  -8   6   5     3015.63     3096.42     76.39 o
  -7   6   5      549.84      541.12     34.54 o
  -6   6   5       19.91       16.86      8.27 o
  -5   6   5     2405.92     2362.04     79.99 o
  -4   6   5     9789.67     9500.61    147.44 o
  -3   6   5       13.11       14.62     10.59 o
  -2   6   5      830.49      893.10     24.95 o
  -1   6   5     9050.41     8786.93     82.38 o
   0   6   5     2755.66     2664.33     44.74 o
   1   6   5     3262.83     3358.78     51.36 o
   2   6   5    20619.74    21314.29    216.91 o
   3   6   5     2076.28     2275.32     75.86 o
   4   6   5      125.42      112.16     18.99 o
   5   6   5     6907.24     6989.08    104.59 o
   6   6   5      320.81      298.61     16.00 o
   7   6   5      281.75      294.28     18.99 o
   8   6   5       79.46       84.18     13.40 o
   9   6   5      452.87      457.57     25.68 o
  10   6   5        0.61        4.01      5.80 o
 -12   7   5       13.42        9.54      5.60 o
 -11   7   5        3.32        4.23      5.23 o
 -10   7   5     1027.26     1035.88     56.87 o
  -9   7   5      268.02      323.91     23.70 o
  -8   7   5      454.59      539.08     47.29 o
  -7   7   5     2453.34     2457.16     67.21 o
  -6   7   5      108.62      134.15     15.26 o
  -5   7   5     2840.34     2883.79     90.78 o
  -4   7   5      345.09      366.47     30.38 o
  -3   7   5       38.16       34.90     10.15 o
  -2   7   5     3665.00     3525.95     88.91 o
  -1   7   5     4640.60     4514.92     60.68 o
   0   7   5       94.50       69.41      8.47 o
   1   7   5     6020.48     6201.21     74.69 o
   2   7   5      566.01      599.66     38.61 o
   3   7   5     2724.74     2548.28     84.14 o
   4   7   5      151.34      152.92     22.33 o
   5   7   5      256.60      277.79     17.40 o
   6   7   5      353.88      380.54     21.05 o
   7   7   5       94.60       93.12     13.55 o
   8   7   5     1160.58     1198.37     44.62 o
   9   7   5      313.16      362.94     21.83 o
  10   7   5       21.68        1.64      4.44 o
 -11   8   5       23.82       24.21      8.40 o
 -10   8   5       92.28       91.45     18.26 o
  -9   8   5     1631.06     1629.96     69.55 o
  -8   8   5      302.42      234.99     32.11 o
  -7   8   5     2978.78     2843.78     73.71 o
  -6   8   5     4333.89     4424.29    108.05 o
  -5   8   5       22.86       45.70     12.64 o
  -4   8   5      124.23      178.45     22.87 o
  -3   8   5    17183.23    15950.18    197.78 o
  -2   8   5    11261.25    11809.40    356.79 o
  -1   8   5      313.72      363.73     18.55 o
   0   8   5     9462.22     9791.96    202.89 o
   1   8   5     4045.51     4072.49     64.48 o
   2   8   5      454.47      405.53     33.12 o
   3   8   5     5372.81     5198.79    124.08 o
   4   8   5     8051.62     8142.10    113.37 o
   5   8   5     2235.74     2259.24     63.31 o
   6   8   5     1140.37     1181.75     44.48 o
   7   8   5     7415.13     7605.96    113.12 o
   8   8   5      204.47      199.72     28.07 o
   9   8   5       35.39       34.18      7.61 o
  10   8   5      124.58      113.59     11.63 o
 -11   9   5       49.61       45.81      6.74 o
 -10   9   5      768.11      750.81     31.79 o
  -9   9   5      467.36      447.37     22.28 o
  -8   9   5        0.03      -12.01     12.27 o
  -7   9   5     1480.91     1472.58     77.73 o
  -6   9   5     3383.99     3377.45     78.98 o
  -5   9   5        6.82       22.32      8.37 o
  -4   9   5      177.53      170.39     22.88 o
  -3   9   5     1166.23     1204.06     57.59 o
  -2   9   5     3105.95     3238.94     89.79 o
  -1   9   5     6052.07     6063.62    146.37 o
   0   9   5      981.73      984.32     33.26 o
   1   9   5      777.71      868.11     31.87 o
   2   9   5       51.78       53.49     14.53 o
   3   9   5     5576.97     5774.20    136.38 o
   4   9   5      719.99      746.56     35.61 o
   5   9   5     1590.53     1690.24     55.84 o
   6   9   5     1678.99     1839.26     83.84 o
   7   9   5       79.04       89.66     18.79 o
   8   9   5      140.83      153.26     24.89 o
   9   9   5     1212.33     1170.30     32.97 o
 -11  10   5       76.78       64.56      9.48 o
 -10  10   5        1.56        5.47      4.87 o
  -9  10   5      395.49      378.31     19.70 o
  -8  10   5      146.75      173.66     27.52 o
  -7  10   5      156.68      154.45     18.94 o
  -6  10   5       35.06       38.32      8.71 o
  -5  10   5      520.08      514.17     24.96 o
  -4  10   5      124.22      133.99     15.48 o
  -3  10   5     2839.63     2799.59     92.07 o
  -2  10   5       43.78       37.48     12.63 o
  -1  10   5      853.06      885.48     31.84 o
   0  10   5      475.26      506.68     45.52 o
   1  10   5       71.44       73.97     15.89 o
   2  10   5     1499.99     1568.89     69.75 o
   3  10   5     2817.61     2964.12     68.14 o
   4  10   5     1562.86     1636.00     53.83 o
   5  10   5      270.77      264.43     32.09 o
   6  10   5      126.52      111.49     21.87 o
   7  10   5       41.69       36.25     13.86 o
   8  10   5      160.94      162.22     22.51 o
   9  10   5        0.13        2.29      6.00 o
 -10  11   5      319.37      306.04     16.52 o
  -9  11   5      134.49      136.76     11.44 o
  -8  11   5      142.82       95.51     21.78 o
  -7  11   5       44.14       51.86     16.75 o
  -6  11   5      689.78      844.39     60.12 o
  -5  11   5      321.91      317.17     21.48 o
  -4  11   5     1886.64     1906.45     39.73 o
  -3  11   5      225.42      227.60     20.19 o
  -2  11   5      691.14      638.81     45.35 o
  -1  11   5      150.05      187.83     24.46 o
   0  11   5      971.78      917.20     35.06 o
   1  11   5      696.50      689.50     32.57 o
   2  11   5      460.82      391.99     36.31 o
   3  11   5     1178.68     1130.93     46.75 o
   4  11   5      418.04      423.43     28.13 o
   5  11   5       93.80       72.62     18.01 o
   6  11   5     1130.05     1137.46     64.89 o
   7  11   5      117.81      107.81     14.61 o
   8  11   5      269.85      279.03     27.79 o
   9  11   5       23.79       16.04      8.00 o
 -10  12   5      529.87      451.35     19.11 o
  -9  12   5      715.24      754.44     23.68 o
  -8  12   5        8.49       18.82      5.64 o
  -7  12   5      446.76      443.77     42.75 o
  -6  12   5     3942.96     4134.62    129.69 o
  -5  12   5      163.39      194.83     19.59 o
  -4  12   5        0.90        2.99      6.85 o
  -3  12   5     4752.06     4883.81     85.38 o
  -2  12   5     3164.97     3398.96     62.33 o
  -1  12   5      101.18      112.93     11.78 o
   0  12   5     3953.91     3906.94     54.20 o
   1  12   5     3424.29     3593.10    113.89 o
   2  12   5       26.03       34.37      6.79 o
   3  12   5     2532.14     2614.47     66.33 o
   4  12   5     1093.15     1117.59     62.59 o
   5  12   5      606.33      589.99     47.35 o
   6  12   5      384.99      397.99     26.96 o
   7  12   5     2312.05     2325.49     58.44 o
   8  12   5      158.22      153.97     19.27 o
   9  12   5        1.73       -4.81      4.81 o
 -10  13   5      253.42      252.06     17.17 o
  -9  13   5       64.39       64.45      8.68 o
  -8  13   5      259.94      257.01     19.40 o
  -7  13   5     2453.47     2443.01     93.39 o
  -6  13   5      623.76      684.42     52.20 o
  -5  13   5      207.38      207.51     20.45 o
  -4  13   5     1379.60     1392.22     51.70 o
  -3  13   5      332.33      324.10     20.66 o
  -2  13   5      618.48      631.77     28.26 o
  -1  13   5      601.36      587.55     22.86 o
   0  13   5     2359.80     2580.39    109.90 o
   1  13   5     1258.92     1238.46     47.33 o
   2  13   5       11.82       13.98      5.00 o
   3  13   5     1335.11     1299.25     48.01 o
   4  13   5      667.79      611.75     34.15 o
   5  13   5       38.25       37.29     10.59 o
   6  13   5      263.71      264.31     21.51 o
   7  13   5       25.39       28.23      7.13 o
   8  13   5       47.32       49.43     10.93 o
  -9  14   5       14.25       10.79      4.55 o
  -8  14   5       14.49        3.12      4.75 o
  -7  14   5        3.86       15.29     10.49 o
  -6  14   5      825.55      719.06     51.09 o
  -5  14   5      189.03      181.04     19.04 o
  -4  14   5      109.56      104.97     15.14 o
  -3  14   5      972.13      949.89    100.49 o
  -2  14   5       98.93      101.27     23.42 o
  -1  14   5      860.01      895.55     45.63 o
   0  14   5      669.08      697.88     43.81 o
   1  14   5      504.17      516.28     32.37 o
   2  14   5      299.15      308.06     23.69 o
   3  14   5      767.27      794.70     37.01 o
   4  14   5      324.61      314.11     24.29 o
   5  14   5      123.92      143.94     16.19 o
   6  14   5      114.59      129.57     14.46 o
   7  14   5      105.05      111.38     14.05 o
   8  14   5        6.74       10.13      5.07 o
  -9  15   5      282.29      257.62     18.57 o
  -8  15   5      279.84      269.99     16.03 o
  -7  15   5       17.85       16.87      6.93 o
  -6  15   5       31.62       29.46     12.45 o
  -5  15   5      128.56      130.92     16.79 o
  -4  15   5      173.43      142.03     17.27 o
  -3  15   5      718.90      727.23     38.40 o
  -2  15   5       32.71       33.82     14.25 o
  -1  15   5      254.57      223.89     24.96 o
   0  15   5       22.85       24.26     20.91 o
   1  15   5      585.60      616.57     34.33 o
   2  15   5      564.81      593.73     32.46 o
   3  15   5       48.86       55.16     17.45 o
   4  15   5       12.81        8.13      8.14 o
   5  15   5      189.50      207.44     17.65 o
   6  15   5      705.60      661.04     27.86 o
   7  15   5       91.08       80.35      8.38 o
  -8  16   5        5.44       15.33      7.72 o
  -7  16   5       74.24       80.42     14.32 o
  -6  16   5      586.27      611.83     23.11 o
  -5  16   5     1138.41     1137.32     62.92 o
  -4  16   5      225.33      243.69     30.29 o
  -3  16   5     1285.35     1274.10     70.65 o
  -2  16   5      206.23      188.88     29.62 o
  -1  16   5      127.75      115.49     15.38 o
   0  16   5     2119.99     2342.91    125.59 o
   1  16   5     1130.33     1166.73     45.71 o
   2  16   5      258.04      270.80     33.20 o
   3  16   5      328.66      373.12     38.04 o
   4  16   5      901.76      904.20     34.10 o
   5  16   5       46.96       48.67     10.38 o
   6  16   5      602.02      562.19     35.32 o
  -7  17   5       60.95       59.86     10.50 o
  -6  17   5       36.16       48.88      8.14 o
  -5  17   5       15.82       23.62      9.69 o
  -4  17   5       80.88      103.20     19.88 o
  -3  17   5        3.54        7.43      8.53 o
  -2  17   5      784.15      764.99     55.21 o
  -1  17   5      727.80      715.55     35.05 o
   0  17   5      287.81      304.13     23.14 o
   1  17   5       17.66       -1.83     18.12 o
   2  17   5        0.18        6.58      9.45 o
   3  17   5      847.58      762.17     49.64 o
   4  17   5      191.29      186.56     23.85 o
   5  17   5       47.73       41.71     10.71 o
   6  17   5      459.47      437.75     24.90 o
  -6  18   5        3.78        7.30      3.89 o
  -5  18   5      139.69      145.54     12.42 o
  -4  18   5      615.51      665.47     22.60 o
  -3  18   5       80.36      106.51     19.19 o
  -2  18   5      239.70      242.00     29.37 o
  -1  18   5     1229.19     1354.84     43.04 o
   0  18   5        0.68       -2.96      5.78 o
   1  18   5      179.84      220.08     25.81 o
   2  18   5      256.11      295.10     29.35 o
   3  18   5       23.43       23.67      9.59 o
   4  18   5       64.44       68.41     13.30 o
   5  18   5      456.57      506.88     27.86 o
  -5  19   5       37.16       23.59      7.62 o
  -4  19   5       52.15       47.59     11.58 o
  -3  19   5        3.15        9.12      8.73 o
  -2  19   5      467.87      532.04     37.84 o
  -1  19   5       79.39       72.52     15.22 o
   0  19   5       44.90       47.18      8.53 o
   1  19   5      650.01      733.67     40.31 o
   2  19   5      176.08      200.40     21.39 o
   3  19   5       47.90       58.28     11.33 o
   4  19   5       77.03       77.11     11.52 o
  -4  20   5      459.89      446.18     25.05 o
  -3  20   5        0.04        6.08      5.87 o
  -2  20   5        2.57       14.34      7.22 o
  -1  20   5       66.71       81.45     12.59 o
   0  20   5       58.42       45.42      8.47 o
   1  20   5      181.72      194.76     16.96 o
   2  20   5        4.55       -3.77      4.76 o
 -11   0   6     3825.39     3805.99     97.38 o
 -10   0   6      829.92      784.39     50.29 o
  -9   0   6     5997.21     6241.97    139.05 o
  -8   0   6     1609.69     1804.74     54.64 o
  -7   0   6     1785.99     1931.58     78.35 o
  -6   0   6      146.07      143.46     20.70 o
  -5   0   6    47307.92    46350.87    316.58 o
  -3   0   6      265.87      290.15     19.46 o
  -2   0   6    15236.33    15424.10     92.37 o
  -1   0   6    23131.00    22993.31    318.00 o
   0   0   6    21084.34    21111.07    110.91 o
   1   0   6     4575.67     4686.29     83.41 o
   2   0   6    52446.77    47398.23    278.70 o
   3   0   6       32.11       62.64     11.57 o
   4   0   6     3304.10     3233.44     79.72 o
   6   0   6     3330.92     3465.66     74.99 o
   7   0   6     4980.21     5067.66     93.63 o
   8   0   6     1850.22     1972.02     89.09 o
   9   0   6      653.88      711.74     49.15 o
  10   0   6       90.52       84.83     15.70 o
 -11   1   6      883.20      924.23     49.54 o
 -10   1   6      473.03      477.62     27.64 o
  -9   1   6     3190.96     3376.62     73.41 o
  -8   1   6      856.57      911.98     27.75 o
  -7   1   6     1522.64     1529.99     49.57 o
  -6   1   6     1462.32     1476.64     63.25 o
  -5   1   6     7062.87     7326.35    127.66 o
  -4   1   6      179.17      172.22     17.95 o
  -3   1   6     8906.75     9012.21     90.44 o
  -2   1   6      556.23      474.19     13.75 o
  -1   1   6     1692.20     1627.64     23.52 o
   0   1   6     6174.54     6074.45     55.86 o
   1   1   6    30694.68    28650.09    172.98 o
   2   1   6     1021.89     1047.51     30.92 o
   3   1   6     3309.42     3449.96     56.05 o
   4   1   6     1340.59     1257.24     35.02 o
   5   1   6      144.12      124.84     17.60 o
   6   1   6     1226.46     1228.24     31.75 o
   7   1   6      970.01     1002.48     35.42 o
   8   1   6     2356.54     2429.78     53.69 o
   9   1   6      468.00      509.72     29.69 o
  10   1   6      581.34      588.60     26.27 o
 -12   2   6        3.15        9.42      6.13 o
 -11   2   6       19.07       12.35     10.12 o
 -10   2   6      328.31      333.72     18.71 o
  -9   2   6      163.05      167.99     17.48 o
  -8   2   6     1712.24     1724.10     45.43 o
  -7   2   6       13.37        3.85      7.03 o
  -6   2   6     2082.01     2201.25     77.70 o
  -5   2   6     1932.85     1931.35     66.64 o
  -4   2   6     1717.32     2010.65     60.82 o
  -3   2   6     1130.21     1155.45     36.62 o
  -2   2   6     2553.77     2759.88     33.75 o
  -1   2   6      479.74      504.08     15.76 o
   0   2   6       22.01       33.25      5.17 o
   1   2   6     4292.92     4206.44     56.57 o
   2   2   6      858.19      750.81     25.09 o
   3   2   6     5467.51     5364.20    107.00 o
   4   2   6       16.14       25.83      5.53 o
   5   2   6       63.65       87.02     15.56 o
   6   2   6      344.73      333.87     20.17 o
   7   2   6     2256.35     2308.83     53.92 o
   8   2   6       84.13       75.53     11.99 o
   9   2   6       98.39       96.31     13.98 o
  10   2   6       72.30       69.72     12.96 o
 -12   3   6        0.09       -0.66      5.00 o
 -11   3   6      807.39      763.57     46.38 o
 -10   3   6      181.90      158.80     17.59 o
  -9   3   6     1529.64     1636.71     77.23 o
  -8   3   6      429.20      467.98     24.24 o
  -7   3   6     1179.19     1246.27     45.24 o
  -6   3   6     1138.64     1183.21     58.28 o
  -5   3   6     3167.05     3371.40     89.83 o
  -4   3   6     1210.18     1278.10     45.71 o
  -3   3   6       53.29       46.76     11.25 o
  -2   3   6    10405.85    10915.85     82.06 o
  -1   3   6     3951.65     4095.22     47.21 o
   0   3   6     4268.66     4250.58     56.18 o
   1   3   6     1354.24     1376.26     32.97 o
   2   3   6      732.46      603.58     22.64 o
   3   3   6       60.93       31.23      5.90 o
   4   3   6     1406.71     1399.64     59.26 o
   5   3   6     2083.18     2100.84     75.04 o
   6   3   6        5.67       25.44      7.33 o
   7   3   6     4164.37     4134.58     75.71 o
   8   3   6       12.08       18.21      6.20 o
   9   3   6      206.81      217.77     19.18 o
  10   3   6      115.66      113.10     11.62 o
 -12   4   6      136.02      106.93     14.63 o
 -11   4   6     1872.37     1978.87     73.20 o
 -10   4   6     1460.44     1546.65     51.03 o
  -9   4   6        2.81       -0.86     12.21 o
  -8   4   6     3569.68     3844.70    145.69 o
  -7   4   6      211.87      223.15     44.96 o
  -6   4   6     1490.40     1551.82     67.79 o
  -5   4   6     4403.65     4111.48    101.16 o
  -4   4   6    12732.37    13337.36    106.27 o
  -3   4   6     3487.24     3848.71     50.85 o
  -2   4   6     2138.08     1970.23     36.06 o
  -1   4   6    10200.79    10190.79    216.97 o
   0   4   6       12.17       19.33      3.41 o
   1   4   6    16852.81    16496.46    264.67 o
   2   4   6     7381.02     7372.01     79.61 o
   3   4   6     1351.48     1427.19     50.49 o
   4   4   6      556.98      616.62     40.72 o
   5   4   6    12497.97    12096.24    109.49 o
   6   4   6       83.11       84.81      9.97 o
   7   4   6      165.40      175.22     15.77 o
   8   4   6      644.20      679.19     28.50 o
   9   4   6      424.28      455.65     33.66 o
  10   4   6      158.40      128.44     17.09 o
 -12   5   6       26.53       24.06      8.46 o
 -11   5   6      131.02      134.42     20.50 o
 -10   5   6     1196.82     1245.67     45.60 o
  -9   5   6     3186.67     3244.11    111.74 o
  -8   5   6      716.62      713.92     37.52 o
  -7   5   6     2328.95     2362.85     64.86 o
  -6   5   6     1369.31     1518.50     68.23 o
  -5   5   6     3712.55     4164.71    105.16 o
  -4   5   6       23.76       35.38     10.03 o
  -3   5   6        9.50       10.31      3.95 o
  -2   5   6     3129.33     3074.92     78.98 o
  -1   5   6    10560.67    10551.59     86.43 o
   0   5   6      963.53      938.29     32.90 o
   1   5   6     8861.46     8769.68    120.58 o
   2   5   6        1.84       -2.33      5.79 o
   3   5   6      702.36      623.24     40.20 o
   4   5   6       40.01       45.70     12.19 o
   5   5   6      526.85      530.39     20.35 o
   6   5   6        7.55        9.31      4.64 o
   7   5   6     2754.36     2815.70     59.02 o
   8   5   6       60.63       57.44      8.96 o
   9   5   6       87.47       95.45     11.97 o
  10   5   6       27.01       21.78      7.53 o
 -12   6   6      303.61      299.36     14.59 o
 -11   6   6      348.49      405.18     32.01 o
 -10   6   6        4.70        9.90     11.04 o
  -9   6   6     1776.72     1673.25     51.40 o
  -8   6   6      329.33      309.83     36.38 o
  -7   6   6     7321.77     7592.74    118.28 o
  -6   6   6      205.56      213.59     27.43 o
  -5   6   6      517.42      563.78     40.29 o
  -4   6   6      121.91      108.48     16.72 o
  -3   6   6     8853.94     8475.29    287.59 o
  -2   6   6      578.02      554.24     20.94 o
  -1   6   6      748.68      790.70     25.40 o
   0   6   6     2894.17     2922.49     48.51 o
   1   6   6      593.98      642.87     22.81 o
   2   6   6     3328.24     3544.96     93.53 o
   3   6   6     5066.52     5126.31    119.02 o
   4   6   6     2930.41     2711.89     91.42 o
   5   6   6     4334.41     4029.17     63.90 o
   6   6   6     1506.16     1489.06     41.51 o
   7   6   6     3073.06     3097.56     75.32 o
   8   6   6      516.31      520.56     23.90 o
   9   6   6       18.77       19.25      6.61 o
  10   6   6      171.00      130.48     14.26 o
 -12   7   6      283.76      253.86     17.94 o
 -11   7   6       18.19       16.58      5.54 o
 -10   7   6      570.59      584.71     43.15 o
  -9   7   6     1025.70      955.67     39.59 o
  -8   7   6      425.67      485.14     45.89 o
  -7   7   6     4296.08     4406.21    133.66 o
  -6   7   6     1996.57     2111.89     63.08 o
  -5   7   6       89.81       85.11     17.09 o
  -4   7   6       25.46       21.54      8.63 o
  -3   7   6     1682.15     1701.57     62.42 o
  -2   7   6        4.92       12.05      4.36 o
  -1   7   6    22393.89    21785.57    305.67 o
   0   7   6     1373.25     1312.43     34.92 o
   1   7   6     1050.70     1024.90     30.83 o
   2   7   6        7.99        4.67      6.24 o
   3   7   6     2311.99     2370.68     84.00 o
   4   7   6      714.78      701.11     33.87 o
   5   7   6      479.32      482.60     19.70 o
   6   7   6     1606.22     1635.06     64.80 o
   7   7   6       83.63      115.44     12.17 o
   8   7   6     1037.78     1128.05     47.64 o
   9   7   6      436.05      423.72     21.82 o
  10   7   6      271.24      210.66     15.07 o
 -11   8   6      443.69      458.74     21.65 o
 -10   8   6       28.82       44.02     13.83 o
  -9   8   6      334.74      307.85     27.03 o
  -8   8   6      445.36      521.53     47.85 o
  -7   8   6      375.92      386.60     28.06 o
  -6   8   6        6.98        7.55      6.16 o
  -5   8   6     5269.07     5135.13    129.18 o
  -4   8   6      331.94      342.23     32.00 o
  -3   8   6     1260.99     1218.16     55.69 o
  -2   8   6      284.10      272.41     16.27 o
  -1   8   6      407.13      429.23     20.91 o
   0   8   6     1196.58     1360.98     37.67 o
   1   8   6      447.24      487.99     22.91 o
   2   8   6     5956.66     5920.00    130.29 o
   3   8   6      228.17      232.63     28.05 o
   4   8   6     1590.51     1607.38     52.41 o
   5   8   6       23.07       17.56      7.47 o
   6   8   6     1071.57     1035.23     41.89 o
   7   8   6      154.48      165.68     17.77 o
   8   8   6       96.01      100.04     12.59 o
   9   8   6      139.73      141.99     11.93 o
 -11   9   6      603.82      625.23     22.86 o
 -10   9   6      113.16       98.69     12.29 o
  -9   9   6      234.62      196.97     18.75 o
  -8   9   6       20.88       12.68     11.80 o
  -7   9   6      341.96      414.30     41.93 o
  -6   9   6     1041.28     1056.85     44.74 o
  -5   9   6      547.40      509.33     26.33 o
  -4   9   6     2295.38     2171.88     82.65 o
  -3   9   6      408.89      382.89     33.18 o
  -2   9   6       55.36       69.85     14.94 o
  -1   9   6     1692.88     1745.71     45.56 o
   0   9   6     1616.21     1592.00     43.01 o
   1   9   6      901.28      762.80     46.01 o
   2   9   6      397.03      340.62     32.98 o
   3   9   6     2419.96     2543.63     63.45 o
   4   9   6     1374.10     1506.05     51.67 o
   5   9   6      217.03      211.06     28.96 o
   6   9   6      594.68      660.77     51.12 o
   7   9   6        0.24       -0.87     10.19 o
   8   9   6      149.78      180.28     14.94 o
   9   9   6      420.25      454.40     29.46 o
 -11  10   6       50.00       51.09      6.20 o
 -10  10   6      630.55      572.70     25.84 o
  -9  10   6      403.12      369.28     20.34 o
  -8  10   6      242.20      220.25     32.03 o
  -7  10   6     2802.11     2776.20     76.60 o
  -6  10   6     7670.83     7801.10    101.31 o
  -5  10   6      414.21      422.58     23.01 o
  -4  10   6     1643.03     1713.49     54.45 o
  -3  10   6    10051.15     9900.08    174.61 o
  -2  10   6     1089.43     1029.69     54.99 o
  -1  10   6      281.18      282.64     18.90 o
   0  10   6     3899.49     3844.68     69.90 o
   1  10   6     1409.58     1320.31     62.47 o
   2  10   6       28.53       31.67     11.66 o
   3  10   6     8406.93     8529.33    132.31 o
   4  10   6     1014.66     1076.86     44.34 o
   5  10   6      265.86      302.00     33.84 o
   6  10   6      303.90      254.37     32.45 o
   7  10   6     2984.41     3100.77    102.41 o
   8  10   6       87.56      123.50     19.90 o
   9  10   6       99.22       89.20     12.68 o
 -10  11   6      119.65      121.09     11.09 o
  -9  11   6      158.48      155.56     12.16 o
  -8  11   6       29.86       15.73     11.42 o
  -7  11   6     2853.64     2975.37    111.90 o
  -6  11   6      573.34      616.49     35.96 o
  -5  11   6      189.11      162.36     14.92 o
  -4  11   6     2077.12     2054.90     41.41 o
  -3  11   6       49.94       55.55      8.95 o
  -2  11   6      197.33      196.66     14.77 o
  -1  11   6     6939.25     7071.88    103.98 o
   0  11   6     3130.44     3111.79     65.34 o
   1  11   6     1164.73     1158.17    101.01 o
   2  11   6      400.63      390.86     20.19 o
   3  11   6     1983.68     2071.97     59.47 o
   4  11   6       67.64       67.58     18.38 o
   5  11   6        2.62       -0.61     10.09 o
   6  11   6      111.30      140.95     24.67 o
   7  11   6       50.49       47.48      9.84 o
   8  11   6        0.05       -0.23      4.38 o
   9  11   6     1274.06     1231.92     39.08 o
 -10  12   6        0.37        2.42      2.91 o
  -9  12   6       38.93       39.94      8.60 o
  -8  12   6      152.19      140.30     23.74 o
  -7  12   6        3.15       20.42     11.76 o
  -6  12   6        0.81        7.62     11.87 o
  -5  12   6     1492.99     1488.81     72.10 o
  -4  12   6        3.40        4.62      6.06 o
  -3  12   6      516.96      510.23     25.29 o
  -2  12   6        1.40       -2.30      5.34 o
  -1  12   6      479.90      509.42     24.47 o
   0  12   6      132.16      140.75     10.91 o
   1  12   6      251.46      247.24     17.08 o
   2  12   6       26.56       10.87      6.88 o
   3  12   6     2200.49     2281.39     85.30 o
   4  12   6        7.46       -5.86     10.01 o
   5  12   6      131.60      121.43     22.48 o
   6  12   6        0.57       -1.01      6.37 o
   7  12   6       38.47       33.63      7.58 o
   8  12   6        0.46        7.56      6.47 o
  -9  13   6       38.19       29.37     14.55 o
  -8  13   6      183.30      196.30     17.23 o
  -7  13   6        0.41       13.71     10.86 o
  -6  13   6       44.94       26.22     15.24 o
  -5  13   6       52.39       53.09     10.93 o
  -4  13   6      338.69      333.96     29.29 o
  -3  13   6      749.40      794.40     32.07 o
  -2  13   6        0.41        3.28      6.34 o
  -1  13   6      954.89     1013.87     40.99 o
   0  13   6       24.11       13.11      7.78 o
   1  13   6      644.22      630.38     35.00 o
   2  13   6      157.35      159.93     17.64 o
   3  13   6        1.62        6.28      6.85 o
   4  13   6      295.38      312.04     24.48 o
   5  13   6        4.90       12.61      7.84 o
   6  13   6      620.69      638.38     31.20 o
   7  13   6        0.54       -1.82      4.40 o
   8  13   6        3.21        6.70      5.12 o
  -9  14   6      241.79      213.79     16.46 o
  -8  14   6        0.85        1.98      7.30 o
  -7  14   6      854.84      845.80     52.02 o
  -6  14   6     2202.88     2180.61     89.86 o
  -5  14   6      708.63      725.62     36.23 o
  -4  14   6      416.57      411.92     28.84 o
  -3  14   6     3271.77     3354.95    125.18 o
  -2  14   6      230.83      263.09     23.80 o
  -1  14   6      262.40      307.60     47.31 o
   0  14   6     1702.68     1904.32     78.59 o
   1  14   6      283.80      293.08     23.97 o
   2  14   6        2.51       18.75      8.20 o
   3  14   6      139.29      151.84     16.92 o
   4  14   6      746.66      739.59     50.58 o
   5  14   6       26.09       15.15      6.55 o
   6  14   6      929.32      945.15     34.88 o
   7  14   6      710.08      718.81     29.03 o
  -9  15   6      129.36      132.50     12.94 o
  -8  15   6        1.04       -0.71      3.92 o
  -7  15   6      390.18      404.35     25.80 o
  -6  15   6       36.35       51.51     10.92 o
  -5  15   6      355.60      329.10     24.42 o
  -4  15   6      474.23      451.59     29.49 o
  -3  15   6       51.99       47.04     17.09 o
  -2  15   6      124.84      145.30     26.59 o
  -1  15   6     1030.52     1139.27     73.80 o
   0  15   6      894.67     1048.06     55.71 o
   1  15   6      541.40      552.49     31.79 o
   2  15   6      679.57      755.97     35.82 o
   3  15   6     1913.41     1938.88     86.30 o
   4  15   6       20.64        3.98     15.56 o
   5  15   6      167.24      193.95     16.32 o
   6  15   6      309.36      346.97     18.98 o
   7  15   6       15.28       13.41      6.69 o
  -8  16   6      127.71      128.96     14.15 o
  -7  16   6        4.44       18.61      8.35 o
  -6  16   6       17.14       18.26      6.01 o
  -5  16   6     1143.86     1124.19     42.85 o
  -4  16   6       64.83       63.56     16.41 o
  -3  16   6      572.03      586.04     47.42 o
  -2  16   6       76.08       58.17     17.29 o
  -1  16   6      868.88      946.46     58.05 o
   0  16   6       17.16       14.40      6.82 o
   1  16   6       34.29       52.97     11.29 o
   2  16   6      167.40      182.27     26.98 o
   3  16   6      249.66      230.75     28.90 o
   4  16   6       23.22       14.85      9.45 o
   5  16   6      452.86      501.83     33.63 o
   6  16   6      112.13       97.12      8.75 o
  -7  17   6        5.27        5.41      5.59 o
  -6  17   6        3.25        8.96      4.53 o
  -5  17   6       94.60       84.10     16.68 o
  -4  17   6       95.87      130.23     14.86 o
  -3  17   6      570.70      525.89     30.64 o
  -2  17   6      434.85      471.80     29.98 o
  -1  17   6        0.31        4.16      6.72 o
   0  17   6      359.69      332.96     33.77 o
   1  17   6      517.22      577.78     29.67 o
   2  17   6      356.66      355.14     33.74 o
   3  17   6       19.89       20.84      9.90 o
   4  17   6       62.47       77.30     15.47 o
   5  17   6      368.66      357.19     26.18 o
  -6  18   6      521.03      407.13     38.09 o
  -5  18   6      558.60      557.85     22.38 o
  -4  18   6      603.47      612.06     25.01 o
  -3  18   6      169.26      183.78     24.86 o
  -2  18   6       25.88       28.66     11.96 o
  -1  18   6      162.33      157.75     23.33 o
   0  18   6      516.20      546.87     40.81 o
   1  18   6      235.85      263.40     26.83 o
   2  18   6       17.73       23.18     10.37 o
   3  18   6       13.74       19.47      8.20 o
   4  18   6       36.06       29.57      8.54 o
   5  18   6      167.20      170.37     14.33 o
  -5  19   6       37.22       29.21      7.81 o
  -4  19   6      345.84      340.46     26.39 o
  -3  19   6      104.31       96.30     15.52 o
  -2  19   6      180.10      177.40     21.68 o
  -1  19   6       59.95       54.22     11.70 o
   0  19   6       13.28       25.97      8.45 o
   1  19   6       18.10       24.56      8.66 o
   2  19   6      136.62      124.39     15.75 o
   3  19   6       29.04       21.32      7.39 o
  -4  20   6       84.63       74.20      9.99 o
  -3  20   6      109.46       84.58     11.93 o
  -2  20   6      253.67      259.56     21.17 o
  -1  20   6      370.81      342.74     23.39 o
 -11   1   7      119.97      109.71     17.43 o
 -10   1   7      206.07      205.00     15.58 o
  -9   1   7     1855.93     2004.00     57.51 o
  -8   1   7       91.63       96.34      9.74 o
  -7   1   7        1.07        5.81      4.86 o
  -6   1   7     2057.52     2156.15     55.11 o
  -5   1   7     2495.54     2848.17     81.59 o
  -4   1   7      366.28      441.00     29.14 o
  -3   1   7      970.02      825.35     25.95 o
  -2   1   7     3443.70     3478.41     69.09 o
  -1   1   7        9.76       17.41      2.44 o
   0   1   7    15113.18    15678.25    114.06 o
   1   1   7    15146.67    15165.38    116.42 o
   2   1   7     3807.79     4023.59     62.67 o
   3   1   7      383.34      401.09     20.70 o
   4   1   7      239.41      214.09     19.68 o
   5   1   7      753.04      766.74     24.25 o
   6   1   7       14.48       17.79      5.42 o
   7   1   7     2153.36     2198.65     44.43 o
   8   1   7      153.71      123.95     14.71 o
   9   1   7       93.10       92.67     12.93 o
  10   1   7      210.08      198.68     14.31 o
 -11   2   7     1167.77     1194.42     55.76 o
 -10   2   7       80.95       86.57     11.00 o
  -9   2   7      257.24      257.13     20.73 o
  -8   2   7        4.53       26.88      6.98 o
  -7   2   7      312.03      358.67     21.58 o
  -6   2   7      519.46      558.04     40.23 o
  -5   2   7    22260.18    23129.27    235.90 o
  -4   2   7     5536.69     5948.63     69.33 o
  -3   2   7     1370.55     1542.02     43.89 o
  -2   2   7     5524.80     5269.94     64.56 o
  -1   2   7     7341.06     7061.51    101.77 o
   0   2   7        1.56        7.23      3.09 o
   1   2   7    15466.18    14379.39    172.74 o
   2   2   7     6210.96     6042.95     84.25 o
   3   2   7      498.73      475.28     70.06 o
   4   2   7      502.62      472.83     35.38 o
   5   2   7     4934.65     4755.18     63.35 o
   6   2   7      167.75      170.10     12.64 o
   7   2   7      350.67      363.48     24.58 o
   8   2   7     2706.88     2710.69     55.92 o
   9   2   7      551.89      531.21     28.20 o
  10   2   7      133.70      130.64     11.30 o
 -12   3   7      176.69      211.20     18.79 o
 -11   3   7      613.58      660.45     42.43 o
 -10   3   7       60.66       56.35     15.96 o
  -9   3   7     3915.81     4120.29    125.23 o
  -8   3   7      233.61      230.00     17.44 o
  -7   3   7     1141.94     1139.08     59.95 o
  -6   3   7     3038.45     3355.18     99.38 o
  -5   3   7      766.43      929.53     48.27 o
  -4   3   7      135.46      151.78     11.28 o
  -3   3   7     1625.27     1427.00     33.00 o
  -2   3   7      295.90      413.66     18.47 o
  -1   3   7     3050.24     3133.63     54.46 o
   0   3   7      230.02      223.36      9.58 o
   1   3   7    27169.00    26627.12    157.64 o
   2   3   7     1459.17     1586.38     39.79 o
   3   3   7     3516.48     3496.39     60.58 o
   4   3   7     1104.83     1045.73     54.06 o
   5   3   7      158.92      165.03     14.52 o
   6   3   7      126.25      128.53     13.09 o
   7   3   7     1841.54     1865.31     49.13 o
   8   3   7       10.05        8.71      5.70 o
   9   3   7     1187.91     1269.46     42.13 o
  10   3   7       73.89       97.13     13.71 o
 -12   4   7        4.17        3.96      4.72 o
 -11   4   7      368.94      346.42     30.97 o
 -10   4   7       43.70       49.42     17.89 o
  -9   4   7       98.70      118.18     23.44 o
  -8   4   7      152.70      151.42     18.82 o
  -7   4   7     3075.92     3247.79     90.26 o
  -6   4   7      962.60      961.19     54.48 o
  -5   4   7     1172.34     1150.08     54.82 o
  -4   4   7     2825.13     3145.77     49.92 o
  -3   4   7     2426.59     2208.81     89.99 o
  -2   4   7       41.11       53.08     21.87 o
  -1   4   7       24.94       34.70      6.15 o
   0   4   7      117.73      124.33      8.56 o
   1   4   7      442.47      524.15     22.74 o
   2   4   7       61.03       83.35      9.53 o
   3   4   7     7592.22     7556.10     89.26 o
   4   4   7        7.34        3.42      7.11 o
   5   4   7     1395.85     1407.96     34.17 o
   6   4   7     1223.60     1178.86     38.53 o
   7   4   7      766.01      778.90     31.73 o
   8   4   7        2.46        5.29      5.24 o
   9   4   7        4.04        1.54      7.83 o
  10   4   7      206.85      179.81     16.99 o
 -12   5   7      175.95      193.12     12.85 o
 -11   5   7      820.41      907.18     48.37 o
 -10   5   7      477.31      514.76     42.58 o
  -9   5   7      192.25      216.35     30.31 o
  -8   5   7     2417.61     2501.55     70.71 o
  -7   5   7     2230.72     2381.01    148.41 o
  -6   5   7     2174.72     2433.62     88.14 o
  -5   5   7      147.48      131.05     20.18 o
  -4   5   7       17.73       12.76      6.82 o
  -3   5   7        1.92        0.88      3.52 o
  -2   5   7     2538.39     2658.97     81.81 o
  -1   5   7     3416.21     3420.76     51.85 o
   0   5   7     4950.10     5208.46    137.31 o
   1   5   7      883.81      871.99     40.23 o
   2   5   7      787.54      836.31     57.57 o
   3   5   7     1164.36     1176.10     58.40 o
   4   5   7      672.65      671.06     46.37 o
   5   5   7      125.37      102.39      9.84 o
   6   5   7        7.28        4.31      5.14 o
   7   5   7      324.31      328.84     20.62 o
   8   5   7        0.86       -2.19      4.81 o
   9   5   7      314.63      339.29     29.23 o
  10   5   7       86.90       78.76     10.57 o
 -12   6   7       96.11       75.71      7.81 o
 -11   6   7      488.87      465.09     33.57 o
 -10   6   7       22.61       19.11     13.79 o
  -9   6   7       72.79       72.21     19.28 o
  -8   6   7     2267.34     2340.99     98.65 o
  -7   6   7     1241.38     1248.50     49.20 o
  -6   6   7     2234.37     2311.58     62.93 o
  -5   6   7     5621.85     5874.73    131.33 o
  -4   6   7     1199.37     1187.39     54.70 o
  -3   6   7      567.35      600.62     22.92 o
  -2   6   7     1211.84     1142.45     31.88 o
  -1   6   7     1661.54     1651.69     38.12 o
   0   6   7      199.88      209.07     13.73 o
   1   6   7     6658.72     6559.73    126.75 o
   2   6   7     3074.64     2942.29     89.59 o
   3   6   7        8.98        5.14      8.31 o
   4   6   7      339.89      358.04     26.39 o
   5   6   7      385.21      418.42     18.99 o
   6   6   7       58.16       32.41      9.88 o
   7   6   7      246.43      236.31     17.17 o
   8   6   7      249.32      247.16     16.22 o
   9   6   7       55.01       80.46      9.99 o
 -12   7   7        5.11        9.41      4.44 o
 -11   7   7      452.74      436.17     22.82 o
 -10   7   7      201.16      169.56     24.01 o
  -9   7   7     2441.69     2303.21     95.74 o
  -8   7   7        1.29       19.73     14.46 o
  -7   7   7     2677.11     2835.82     97.86 o
  -6   7   7     2986.14     3199.15     75.34 o
  -5   7   7       13.55       25.76     10.85 o
  -4   7   7     1166.95     1090.13     54.39 o
  -3   7   7      471.51      414.58     31.70 o
  -2   7   7       12.52       44.00      7.09 o
  -1   7   7     6210.09     6388.47     99.04 o
   0   7   7     3645.68     3800.84     61.01 o
   1   7   7     4293.80     4141.25    103.98 o
   2   7   7      492.45      535.73     39.70 o
   3   7   7      114.89      116.78     20.56 o
   4   7   7      799.02      810.82     29.89 o
   5   7   7       96.25      111.98     10.39 o
   6   7   7       32.73       27.80      6.50 o
   7   7   7      599.23      629.46     26.53 o
   8   7   7       27.82       28.27      7.85 o
   9   7   7      400.29      379.03     18.51 o
 -11   8   7      194.15      196.58     14.62 o
 -10   8   7      710.04      688.45     32.39 o
  -9   8   7      440.47      415.89     41.03 o
  -8   8   7       12.94        1.35     11.27 o
  -7   8   7     3721.72     3674.35     87.09 o
  -6   8   7     1711.72     1860.93     58.72 o
  -5   8   7      902.00      914.11     38.99 o
  -4   8   7      634.90      609.04     42.93 o
  -3   8   7    13413.80    13180.75    185.18 o
  -2   8   7      267.52      327.16     18.67 o
  -1   8   7      374.33      350.22     20.42 o
   0   8   7     3168.26     3127.68     58.75 o
   1   8   7        2.02       10.91      7.65 o
   2   8   7     1057.41      978.54     55.42 o
   3   8   7     5962.68     5998.19     98.16 o
   4   8   7       91.38       99.85     16.09 o
   5   8   7      373.18      386.85     64.50 o
   6   8   7      865.70      872.04     38.68 o
   7   8   7     1538.97     1582.39     49.41 o
   8   8   7       27.97       25.17      7.04 o
   9   8   7       78.18       73.87      9.31 o
 -11   9   7     1136.06     1075.09     46.16 o
 -10   9   7      595.84      578.03     28.13 o
  -9   9   7      322.51      318.39     35.83 o
  -8   9   7      491.03      465.13     44.66 o
  -7   9   7     5794.16     5648.88    153.21 o
  -6   9   7     1005.73      985.54     43.80 o
  -5   9   7      331.07      352.92     20.81 o
  -4   9   7     1441.29     1552.61     50.62 o
  -3   9   7       52.07       74.53     16.58 o
  -2   9   7        0.28        7.88      4.72 o
  -1   9   7    13931.34    13742.54    295.41 o
   0   9   7      477.50      530.37     25.58 o
   1   9   7      162.65      154.04     21.80 o
   2   9   7      420.82      398.62     36.97 o
   3   9   7     2531.83     2393.41     63.51 o
   4   9   7      765.79      747.67     49.35 o
   5   9   7      653.99      731.83     53.66 o
   6   9   7     1251.34     1264.10     70.15 o
   7   9   7       24.64       36.53     14.45 o
   8   9   7      687.01      664.41     41.56 o
   9   9   7      300.37      323.91     22.21 o
 -11  10   7       31.15       33.73      5.01 o
 -10  10   7        4.99       12.36      5.70 o
  -9  10   7      125.67      139.23     20.38 o
  -8  10   7        0.68        2.26     14.04 o
  -7  10   7      103.85       90.02     15.59 o
  -6  10   7      669.60      638.49     40.69 o
  -5  10   7      233.82      254.45     18.18 o
  -4  10   7      190.81      191.79     15.59 o
  -3  10   7     1471.85     1467.41     49.32 o
  -2  10   7      160.89      199.32     25.47 o
  -1  10   7      229.65      255.88     46.51 o
   0  10   7        5.73        9.34      5.99 o
   1  10   7       90.30       93.71     13.38 o
   2  10   7     1965.28     1935.54     44.35 o
   3  10   7       58.57       65.73     11.85 o
   4  10   7      305.31      287.87     33.50 o
   5  10   7      722.31      751.64     53.41 o
   6  10   7        2.21        4.19     10.53 o
   7  10   7      122.19      132.04     21.65 o
   8  10   7       66.61       92.34     15.82 o
   9  10   7       32.29       30.44      7.07 o
 -10  11   7        3.49        5.68      4.45 o
  -9  11   7       11.39       10.75      5.78 o
  -8  11   7       41.49       41.46     15.34 o
  -7  11   7       10.50        3.29     12.58 o
  -6  11   7       87.30       85.45     13.64 o
  -5  11   7       78.20       71.20     15.54 o
  -4  11   7     1678.60     1662.77     37.40 o
  -3  11   7        0.52        1.25      3.96 o
  -2  11   7       72.24       79.57     10.20 o
  -1  11   7      870.50      897.50     31.11 o
   0  11   7        4.67       17.54      5.58 o
   1  11   7      167.80      153.04     16.08 o
   2  11   7     1351.40     1355.13     37.85 o
   3  11   7      354.76      384.66     36.91 o
   4  11   7      621.06      598.00     47.11 o
   5  11   7       66.48       65.57     16.20 o
   6  11   7      331.87      310.03     33.32 o
   7  11   7        0.09        2.33      4.77 o
   8  11   7       25.54       25.19      9.08 o
 -10  12   7      856.36      723.11     21.19 o
  -9  12   7        9.59        2.41      3.99 o
  -8  12   7       30.85       47.72     14.11 o
  -7  12   7      614.73      602.93     49.84 o
  -6  12   7      697.62      697.11     36.80 o
  -5  12   7      277.61      274.19     35.36 o
  -4  12   7     1337.01     1384.92     41.58 o
  -3  12   7     1514.69     1540.33     43.40 o
  -2  12   7      154.41      170.37     14.80 o
  -1  12   7        0.76        1.75      4.68 o
   0  12   7     1586.49     1601.53     41.61 o
   1  12   7      936.12      930.40     32.86 o
   2  12   7       46.86       19.56     10.82 o
   3  12   7     3915.91     3845.63    110.66 o
   4  12   7      667.87      667.96     48.39 o
   5  12   7      132.34      142.60     23.25 o
   6  12   7      827.27      880.83     65.57 o
   7  12   7     1258.09     1261.54     38.52 o
   8  12   7        4.74       -5.26      5.64 o
  -9  13   7       82.14       87.33     10.04 o
  -8  13   7      134.48      128.72     12.71 o
  -7  13   7     1138.77     1099.46     62.98 o
  -6  13   7      397.96      399.52     27.40 o
  -5  13   7      664.47      611.10     36.55 o
  -4  13   7     1048.74     1084.78     45.52 o
  -3  13   7     1027.11     1015.49     44.82 o
  -2  13   7      272.98      286.97     19.65 o
  -1  13   7     1938.48     2015.15     60.52 o
   0  13   7     2055.55     2214.40     76.78 o
   1  13   7      843.46      864.62     40.10 o
   2  13   7     1467.13     1456.71     50.94 o
   3  13   7      692.37      706.23     50.15 o
   4  13   7      548.91      573.48     32.18 o
   5  13   7      595.12      650.05     37.38 o
   6  13   7      591.15      582.78     28.35 o
   7  13   7        3.61        7.53      6.51 o
  -9  14   7       15.87       12.61      4.95 o
  -8  14   7        0.18        3.15      5.48 o
  -7  14   7       37.24       44.19     12.75 o
  -6  14   7       52.87       32.80      9.79 o
  -5  14   7      681.64      677.43     28.41 o
  -4  14   7      810.00      766.15     38.25 o
  -3  14   7     1158.75     1208.84     76.59 o
  -2  14   7       16.64       30.89     16.04 o
  -1  14   7      908.80      908.16     43.93 o
   0  14   7      155.26      186.25     19.42 o
   1  14   7       20.50       18.94      8.10 o
   2  14   7       61.08       90.80     14.14 o
   3  14   7      750.72      754.01     34.68 o
   4  14   7      681.03      664.34     32.38 o
   5  14   7     1121.80     1097.76     39.11 o
   6  14   7       19.92       14.28      5.90 o
   7  14   7      153.94      148.36     10.47 o
  -9  15   7      123.05      102.40     10.76 o
  -8  15   7      184.26      214.90     18.67 o
  -7  15   7        6.47       14.95      9.53 o
  -6  15   7        3.55       12.17      6.23 o
  -5  15   7      282.59      253.79     21.78 o
  -4  15   7       46.77       45.62      9.00 o
  -3  15   7      644.86      624.72     49.33 o
  -2  15   7       15.00       16.51     10.83 o
  -1  15   7       12.27        7.72      9.70 o
   0  15   7       19.38       12.74     11.69 o
   1  15   7      988.34     1025.50     42.42 o
   2  15   7      111.06      120.91     14.40 o
   3  15   7        6.81        3.04      8.42 o
   4  15   7        4.41       -3.88      6.29 o
   5  15   7       22.83       20.63      6.95 o
   6  15   7       82.30       71.40      8.46 o
  -8  16   7       32.07       34.61      7.89 o
  -7  16   7      733.31      702.71     37.34 o
  -6  16   7      273.57      271.53     18.65 o
  -5  16   7      410.20      396.38     25.39 o
  -4  16   7      152.68      151.52     16.53 o
  -3  16   7      510.57      505.95     31.03 o
  -2  16   7        7.71       11.39     10.48 o
  -1  16   7       26.02        5.97     10.11 o
   0  16   7     1415.27     1481.94     61.88 o
   1  16   7      124.28      120.71     15.01 o
   2  16   7      311.87      304.15     32.91 o
   3  16   7      281.85      309.44     32.22 o
   4  16   7      358.19      368.31     32.19 o
   5  16   7      280.02      236.78     35.58 o
   6  16   7      552.07      544.46     26.54 o
  -7  17   7      109.14      116.67     13.30 o
  -6  17   7      118.56      100.85     12.38 o
  -5  17   7      157.98      176.84     22.57 o
  -4  17   7      271.72      254.68     28.56 o
  -3  17   7        0.16       -6.38      7.96 o
  -2  17   7      114.88      125.57     22.44 o
  -1  17   7     1296.58     1298.48     66.53 o
   0  17   7       62.12       80.28     11.73 o
   1  17   7       23.63        0.70      9.33 o
   2  17   7      447.21      522.10     38.77 o
   3  17   7        7.66        8.73      9.12 o
   4  17   7       40.57       47.93     11.68 o
   5  17   7       64.78       73.06     11.40 o
  -6  18   7        7.64       -3.03      4.56 o
  -5  18   7      846.52      744.83     24.58 o
  -4  18   7       43.11       52.41      8.17 o
  -3  18   7      183.17      169.27     23.33 o
  -2  18   7      606.92      669.96     44.39 o
  -1  18   7      331.64      335.03     31.03 o
   0  18   7        1.04        5.62      5.50 o
   1  18   7      183.98      226.34     22.50 o
   2  18   7       29.20       12.39      8.88 o
   3  18   7       28.50       30.94      9.19 o
   4  18   7       31.62       33.41      7.90 o
  -5  19   7      160.33      127.19     12.36 o
  -4  19   7      122.99      129.25     15.69 o
  -3  19   7      264.37      272.78     24.36 o
  -2  19   7      446.92      466.47     32.43 o
  -1  19   7       96.27      102.86     15.58 o
   1  19   7      156.53      154.08     15.24 o
   2  19   7       16.07       13.66      5.24 o
  -3  20   7       59.05       64.03      9.83 o
  -2  20   7        7.82        6.27      5.70 o
 -10   0   8       10.85       20.45      8.08 o
  -9   0   8       19.53       21.87     12.96 o
  -8   0   8       96.89      108.35     14.95 o
  -7   0   8       45.98       55.82     10.68 o
  -6   0   8      719.42      774.30     47.75 o
  -5   0   8    22332.23    21833.64    230.26 o
  -4   0   8      861.12      791.94     39.65 o
  -3   0   8       63.44       45.23      6.61 o
  -2   0   8     1823.01     1699.72     61.97 o
  -1   0   8        3.85        3.92      2.35 o
   0   0   8     6580.38     7204.21    118.96 o
   1   0   8     3281.61     3030.79     80.15 o
   2   0   8     1928.46     1582.01     59.94 o
   3   0   8     4310.68     4291.64    101.53 o
   4   0   8     3472.18     3459.03     93.01 o
   5   0   8     3819.60     3920.67     83.22 o
   6   0   8      225.78      209.38     20.40 o
   7   0   8        5.62        9.34      8.07 o
   8   0   8     2891.52     3046.20    104.43 o
   9   0   8       70.60       71.98     15.53 o
  10   0   8        3.03       -2.53      4.16 o
 -11   1   8      880.94      898.69     46.39 o
 -10   1   8     3688.07     3826.07     74.36 o
  -9   1   8     1213.09     1206.65     46.18 o
  -8   1   8     1575.83     1593.22     38.29 o
  -7   1   8      142.39      155.13     11.66 o
  -6   1   8     4050.65     4283.97     79.57 o
  -5   1   8      597.71      603.86     27.38 o
  -4   1   8      199.78      291.93     16.82 o
  -3   1   8      368.84      201.15     12.47 o
  -2   1   8      147.21      195.13      8.39 o
  -1   1   8     3148.38     3121.15     54.36 o
   0   1   8      912.51      876.73     37.22 o
   1   1   8    14333.68    13903.03    220.69 o
   2   1   8     2619.27     2675.49     55.20 o
   3   1   8      919.83      930.67     35.49 o
   4   1   8     2095.41     2086.02     73.66 o
   5   1   8        0.29        4.01      4.38 o
   6   1   8      478.35      503.96     22.04 o
   7   1   8     1855.29     1880.23     41.12 o
   8   1   8      100.94       95.33     14.38 o
   9   1   8      659.86      666.96     29.82 o
  10   1   8      269.85      280.52     14.22 o
 -11   2   8       16.14       18.84      6.06 o
 -10   2   8        0.36       -5.64     10.70 o
  -9   2   8     1027.20     1039.95     42.71 o
  -8   2   8       96.88      106.06     10.27 o
  -7   2   8      421.39      451.41     19.71 o
  -6   2   8      419.11      513.17     39.80 o
  -5   2   8     2379.83     2327.69     76.69 o
  -4   2   8     1663.87     1761.01     62.05 o
  -3   2   8        0.77        5.37      3.36 o
  -2   2   8      402.62      441.22     15.49 o
  -1   2   8      316.12      329.94     12.44 o
   0   2   8     4232.97     4361.64     66.56 o
   1   2   8      171.65      185.83     14.47 o
   2   2   8      141.24      131.68     12.56 o
   3   2   8     5402.33     5335.40     86.10 o
   4   2   8      479.43      468.59     36.77 o
   5   2   8       49.41       45.93      6.03 o
   6   2   8      123.58      110.12     10.84 o
   7   2   8      211.46      222.27     17.40 o
   8   2   8      362.25      340.40     21.15 o
   9   2   8       48.65       55.06      9.48 o
  10   2   8        0.10       -0.94      2.53 o
 -12   3   8       73.01       61.48     10.22 o
 -11   3   8      680.01      673.74     28.81 o
 -10   3   8      374.69      394.92     37.46 o
  -9   3   8     4618.06     4662.92    135.36 o
  -8   3   8        1.92        8.81      4.38 o
  -7   3   8     3473.52     3580.33     82.41 o
  -6   3   8     1902.28     1891.68     76.79 o
  -5   3   8      884.96     1000.29     51.83 o
  -4   3   8       14.03       18.57     14.32 o
  -3   3   8     1013.42      948.79     40.48 o
  -2   3   8     1691.96     1562.90     35.71 o
  -1   3   8      369.15      353.27     13.77 o
   0   3   8     8853.25     8436.67    180.66 o
   1   3   8      586.75      650.63     37.78 o
   2   3   8     5850.22     6049.79    140.58 o
   3   3   8      108.24      124.55     15.77 o
   4   3   8     1565.74     1597.72     35.53 o
   5   3   8      670.17      695.47     24.81 o
   6   3   8       60.64       63.15     10.72 o
   7   3   8      710.50      712.20     30.24 o
   8   3   8        0.33      -12.69     13.12 o
   9   3   8       57.19       54.27      8.87 o
  10   3   8       22.39       21.16      6.37 o
 -12   4   8       98.04      112.00     13.42 o
 -11   4   8      255.30      280.30     26.74 o
 -10   4   8      431.77      413.08     38.31 o
  -9   4   8      366.46      386.68     40.82 o
  -8   4   8      251.11      277.64     19.71 o
  -7   4   8     4099.09     4119.37     68.31 o
  -6   4   8     1863.86     1915.82     78.45 o
  -5   4   8     3063.94     3275.06     94.49 o
  -4   4   8      153.18      127.75     20.09 o
  -3   4   8     2526.34     2673.50     48.94 o
  -2   4   8     5635.18     5553.57     67.97 o
  -1   4   8      100.24       91.06      9.46 o
   0   4   8      398.43      487.41     38.46 o
   1   4   8     7297.72     6759.17     87.46 o
   2   4   8      571.69      525.73     25.12 o
   3   4   8       23.28       35.85     11.75 o
   4   4   8      378.00      360.79     20.98 o
   5   4   8     2233.33     2245.34     39.03 o
   6   4   8      390.65      433.61     24.17 o
   7   4   8      354.72      420.61     23.12 o
   8   4   8      546.36      577.17     24.65 o
   9   4   8      302.74      319.28     18.79 o
 -12   5   8       14.96       14.51      4.56 o
 -11   5   8      222.98      217.28     23.57 o
 -10   5   8       27.21       22.43     11.79 o
  -9   5   8     8099.04     8183.08    181.15 o
  -8   5   8     2455.48     2508.78    102.80 o
  -7   5   8       75.53       74.38     13.09 o
  -6   5   8     2885.13     3076.18     72.31 o
  -5   5   8      233.45      301.34     30.13 o
  -4   5   8      858.44      924.38     47.78 o
  -3   5   8     2607.08     2629.44     68.26 o
  -2   5   8       34.09       74.07      8.55 o
  -1   5   8     8705.98     8799.17     90.22 o
   0   5   8     5440.08     5529.93     78.76 o
   1   5   8     6781.82     6698.97     88.42 o
   2   5   8      367.23      371.14     21.28 o
   3   5   8      500.11      509.75     40.38 o
   4   5   8      777.13      770.12     25.12 o
   5   5   8      297.63      318.76     17.29 o
   6   5   8      176.85      195.10     16.29 o
   7   5   8      883.23      906.55     33.06 o
   8   5   8       12.99       12.96      5.42 o
   9   5   8      294.00      278.04     23.54 o
 -12   6   8       30.47       26.14      4.88 o
 -11   6   8      154.60      160.08     20.27 o
 -10   6   8      850.54      839.15     53.05 o
  -9   6   8      116.70      128.74     24.41 o
  -8   6   8       86.82       66.92     18.56 o
  -7   6   8     3540.58     3735.73     85.26 o
  -6   6   8      246.85      246.59     34.72 o
  -5   6   8     1338.99     1485.33     67.04 o
  -4   6   8     1245.87     1611.81     64.70 o
  -3   6   8     4094.11     3926.01    189.22 o
  -2   6   8     1711.40     1821.53     42.32 o
  -1   6   8      969.10     1008.76     31.02 o
   0   6   8     1859.04     1803.65     40.30 o
   1   6   8      336.56      314.79     30.19 o
   2   6   8     3635.16     3553.87    104.70 o
   3   6   8     3288.85     3153.59    113.55 o
   4   6   8      638.16      716.75     29.08 o
   5   6   8      346.47      398.89     19.04 o
   6   6   8     1434.32     1407.65     41.47 o
   7   6   8      419.20      429.37     22.30 o
   8   6   8        9.69        6.98      5.46 o
   9   6   8      157.65      132.74     14.83 o
 -12   7   8      674.18      649.02     26.18 o
 -11   7   8      924.05      929.77     38.13 o
 -10   7   8      572.15      578.39     43.51 o
  -9   7   8       67.12       59.05     18.11 o
  -8   7   8     2076.01     2217.23     97.42 o
  -7   7   8     1288.86     1272.24     60.35 o
  -6   7   8     1471.89     1530.81     52.94 o
  -5   7   8      685.60      627.43     44.74 o
  -4   7   8      952.12     1066.88     54.77 o
  -3   7   8      149.97      145.57     12.58 o
  -2   7   8      450.18      430.18     21.54 o
  -1   7   8    11224.53    11313.58    108.73 o
   0   7   8      860.42      964.25     31.46 o
   1   7   8     2410.12     2528.50     86.77 o
   2   7   8     1400.30     1438.57     68.63 o
   3   7   8     2585.00     2549.40     52.63 o
   4   7   8      345.97      365.47     33.21 o
   5   7   8      161.59      159.39     17.69 o
   6   7   8      151.70      137.89     13.23 o
   7   7   8       23.11       38.50      6.53 o
   8   7   8      802.81      797.96     31.99 o
   9   7   8       78.57       68.99      9.90 o
 -11   8   8       65.10       57.68      8.30 o
 -10   8   8        0.05        3.05      5.00 o
  -9   8   8      302.37      331.79     36.12 o
  -8   8   8      459.88      449.20     44.37 o
  -7   8   8        2.31      -13.89     13.89 o
  -6   8   8       17.05       24.16      8.11 o
  -5   8   8      684.27      709.43     34.62 o
  -4   8   8       35.53       64.22     15.33 o
  -3   8   8     2522.33     2528.16     82.01 o
  -2   8   8      922.24      965.00     47.84 o
  -1   8   8      844.76      822.87     73.02 o
   0   8   8      127.30      157.46     17.79 o
   1   8   8     1169.23     1142.40     59.66 o
   2   8   8     2024.67     2016.34     55.77 o
   3   8   8        3.76       -4.02      6.37 o
   4   8   8      554.47      556.86     26.01 o
   5   8   8       84.45      103.68     15.01 o
   6   8   8        0.51        6.69     10.18 o
   7   8   8       11.42       12.33      6.62 o
   8   8   8      422.81      433.74     20.65 o
   9   8   8       60.90       71.50     10.10 o
 -11   9   8      226.38      223.60     16.99 o
 -10   9   8      170.08      144.05     14.51 o
  -9   9   8       77.24       61.94     12.45 o
  -8   9   8       85.44       82.35     15.01 o
  -7   9   8     2631.19     2667.20     89.73 o
  -6   9   8       88.28       90.28     11.76 o
  -5   9   8      796.46      774.96     26.23 o
  -4   9   8      690.01      688.16     21.11 o
  -3   9   8     1645.26     1598.19     68.77 o
  -2   9   8     1509.33     1569.50     43.83 o
  -1   9   8     1166.34     1227.16     39.22 o
   0   9   8        7.74        7.23      4.92 o
   1   9   8      358.52      357.93     24.48 o
   2   9   8     2792.27     2856.19     54.94 o
   3   9   8       14.70        8.32     10.48 o
   4   9   8      132.75      100.72     21.09 o
   5   9   8      750.47      841.48     57.46 o
   6   9   8       78.47       89.52     18.91 o
   7   9   8      161.85      141.00     22.06 o
   8   9   8       87.02       80.35     14.17 o
 -11  10   8      163.41      170.46     10.53 o
 -10  10   8      565.89      555.83     24.96 o
  -9  10   8       44.48       53.72     16.05 o
  -8  10   8      393.16      402.90     29.13 o
  -7  10   8      423.30      446.88     31.27 o
  -6  10   8     1224.99     1236.49     62.06 o
  -5  10   8      115.03      116.14     11.00 o
  -4  10   8     4902.88     4806.08     62.12 o
  -3  10   8     3112.75     3185.07     58.19 o
  -2  10   8      148.93      171.95     12.23 o
  -1  10   8      540.47      509.68     19.55 o
   0  10   8     2217.95     2246.76     65.43 o
   1  10   8       40.45       52.36     11.43 o
   2  10   8      455.31      394.42     22.99 o
   3  10   8     5938.99     6242.59    145.70 o
   4  10   8       76.75       89.93     20.54 o
   5  10   8       11.16       19.45     12.11 o
   6  10   8      942.98      912.00     56.28 o
   7  10   8      274.57      308.40     29.95 o
   8  10   8        0.19        3.96      5.88 o
 -10  11   8        8.15        8.35      4.28 o
  -9  11   8        8.78        3.78      4.75 o
  -8  11   8      809.24      711.01     52.06 o
  -7  11   8     1293.38     1217.00     49.93 o
  -6  11   8        0.55       -2.41      4.85 o
  -5  11   8      869.20      929.48     34.23 o
  -4  11   8      676.05      674.84     28.36 o
  -3  11   8      599.80      617.97     23.01 o
  -2  11   8     1673.85     1697.26     38.47 o
  -1  11   8     3385.13     3551.83     62.55 o
   0  11   8      402.83      397.75     26.23 o
   1  11   8       41.43       40.29     12.06 o
   2  11   8     1800.97     1792.93     44.56 o
   3  11   8      483.92      501.56     41.93 o
   4  11   8       48.43       49.77     15.33 o
   5  11   8      395.61      422.25     39.05 o
   6  11   8      148.86      161.32     23.59 o
   7  11   8      153.51      174.81     14.95 o
   8  11   8       69.93       72.77     11.15 o
 -10  12   8       13.76       14.29      3.89 o
  -9  12   8        1.41        2.85      3.44 o
  -8  12   8       77.69       92.16     19.49 o
  -7  12   8      339.07      274.43     34.20 o
  -6  12   8      178.75      173.16     19.17 o
  -5  12   8      943.03      962.01     44.40 o
  -4  12   8      284.08      267.80     19.03 o
  -3  12   8      120.41      120.73      9.90 o
  -2  12   8      178.10      177.91     13.41 o
  -1  12   8       47.60       49.26      9.74 o
   0  12   8       62.93       55.84      8.48 o
   1  12   8        8.20       18.89     10.71 o
   2  12   8      112.53       83.83     18.27 o
   3  12   8      702.65      772.88     50.23 o
   4  12   8      233.66      234.22     28.45 o
   5  12   8      295.36      282.68     30.62 o
   6  12   8      132.98      123.33     14.01 o
   7  12   8      229.00      251.00     15.89 o
  -9  13   8       33.71       40.81      5.05 o
  -8  13   8      111.45      135.70     20.74 o
  -7  13   8       21.25       23.04     12.35 o
  -6  13   8      315.63      316.83     23.94 o
  -5  13   8      396.57      376.03     27.87 o
  -4  13   8      446.87      464.89     24.82 o
  -3  13   8      336.48      341.20     18.12 o
  -2  13   8       32.21       34.46      8.10 o
  -1  13   8      268.28      331.61     38.19 o
   0  13   8       19.38       30.53      9.44 o
   1  13   8      429.13      440.92     28.79 o
   2  13   8      290.19      323.29     24.60 o
   3  13   8        0.28        6.00     10.77 o
   4  13   8       76.36       74.87     14.60 o
   5  13   8        1.02        3.98      5.76 o
   6  13   8      116.55      115.84     12.35 o
   7  13   8        2.98        4.08      3.06 o
  -9  14   8        3.48        3.78      2.95 o
  -8  14   8        0.19       -2.94      4.44 o
  -7  14   8     1411.40     1335.33     64.14 o
  -6  14   8        3.40       12.40      6.44 o
  -5  14   8        7.14        3.22      7.89 o
  -4  14   8      608.00      578.90     27.49 o
  -3  14   8      593.75      571.88     27.97 o
  -2  14   8       11.40       19.70     11.97 o
  -1  14   8      292.43      338.52     37.94 o
   0  14   8     1649.34     1744.00     74.25 o
   1  14   8       25.66       32.25     13.11 o
   2  14   8       37.00       37.20      9.34 o
   3  14   8      506.95      529.89     43.94 o
   4  14   8      166.38      178.26     16.71 o
   5  14   8        0.83       -2.44      6.40 o
   6  14   8      440.68      466.92     20.59 o
  -8  15   8      419.32      386.28     38.90 o
  -7  15   8      111.47      116.35     18.20 o
  -6  15   8       83.62       84.37     11.81 o
  -5  15   8      131.50      140.36     16.33 o
  -4  15   8      547.34      549.97     32.75 o
  -3  15   8       14.12       19.78     14.05 o
  -2  15   8       46.77       53.02     13.19 o
  -1  15   8     2385.39     2395.39     97.32 o
   0  15   8        2.29       21.53      8.06 o
   1  15   8        4.55       -0.29      7.01 o
   2  15   8      814.41      903.21     55.26 o
   3  15   8        0.82        1.35      9.58 o
   4  15   8       28.24       29.80      7.53 o
   5  15   8      561.68      504.34     47.41 o
   6  15   8      357.69      353.94     22.92 o
  -8  16   8       40.44       37.09      7.61 o
  -7  16   8      396.65      449.43     28.78 o
  -6  16   8       27.21       25.96      9.15 o
  -5  16   8      652.95      679.64     44.43 o
  -4  16   8        1.89        0.07     11.15 o
  -3  16   8      208.84      221.16     29.72 o
  -2  16   8      631.45      654.28     50.35 o
  -1  16   8       37.21       22.15     11.75 o
   0  16   8      190.69      165.96     21.28 o
   1  16   8       61.78       93.23     15.80 o
   2  16   8       13.18        6.84      9.79 o
   3  16   8      176.80      201.38     24.15 o
   4  16   8      391.88      363.93     29.20 o
   5  16   8      474.32      543.30     30.16 o
  -7  17   8       12.22        8.68      4.76 o
  -6  17   8      117.64      101.05     18.34 o
  -5  17   8      396.43      398.97     30.53 o
  -4  17   8      494.29      467.76     36.80 o
  -3  17   8      636.33      671.31     46.25 o
  -2  17   8      287.43      348.74     34.35 o
  -1  17   8       14.33       12.54     10.07 o
   0  17   8      240.29      284.33     25.83 o
   1  17   8      537.08      542.89     36.11 o
   2  17   8       64.04       77.30     14.56 o
   3  17   8      124.99      171.68     19.46 o
   4  17   8      176.56      191.70     18.38 o
  -5  18   8        1.23       10.29      3.59 o
  -4  18   8      110.27      117.17     17.47 o
  -3  18   8        0.14        2.33      6.95 o
  -2  18   8       16.51       11.60      9.47 o
  -1  18   8      223.30      215.68     24.01 o
   0  18   8      256.07      235.23     16.24 o
   1  18   8       79.03       88.73     13.29 o
   2  18   8       29.06       36.72      8.95 o
   3  18   8       19.60       12.59      4.97 o
  -4  19   8      101.90       86.80     12.09 o
  -3  19   8       51.00       44.24     10.60 o
  -2  19   8        1.34        0.63      6.47 o
  -1  19   8       29.51       25.84      7.95 o
 -11   1   9       13.27       21.22      7.01 o
 -10   1   9     2280.54     2371.02     47.31 o
  -9   1   9      784.73      840.68     39.92 o
  -8   1   9       20.60       24.29      6.15 o
  -7   1   9     1159.04     1255.91     33.38 o
  -6   1   9     4246.69     4406.16     82.07 o
  -5   1   9       26.00       23.88      7.38 o
  -4   1   9     1800.20     1975.51     36.95 o
  -3   1   9     3591.02     3451.49     48.53 o
  -2   1   9      521.20      537.39     16.91 o
  -1   1   9     4351.21     4671.10     72.54 o
   0   1   9    10999.63    10758.51    181.58 o
   1   1   9    11917.48    11363.96    118.79 o
   2   1   9        1.51        5.64      3.46 o
   3   1   9     1379.09     1411.68     44.08 o
   4   1   9     1433.48     1416.87     31.27 o
   5   1   9        0.06       10.34      4.85 o
   6   1   9     1185.64     1171.96     33.66 o
   7   1   9     1370.44     1435.25     35.09 o
   8   1   9        0.04        6.06      5.74 o
   9   1   9       17.70       16.68      5.98 o
 -11   2   9       51.89       55.73      9.17 o
 -10   2   9       61.73       69.65     18.52 o
  -9   2   9     2806.58     2870.79     71.76 o
  -8   2   9      173.42      160.49     12.51 o
  -7   2   9      390.81      430.22     19.72 o
  -6   2   9     3835.84     4154.38     79.96 o
  -5   2   9    12110.38    12552.58    182.00 o
  -4   2   9       18.41        6.32      9.81 o
  -3   2   9     1973.30     2073.95     44.14 o
  -2   2   9     1648.10     1452.72     30.95 o
  -1   2   9      553.07      666.09     27.71 o
   0   2   9     2886.05     2660.53     56.64 o
   1   2   9     9334.49     8838.57    105.22 o
   2   2   9      995.07      912.07     34.87 o
   3   2   9     1864.07     1869.63     50.71 o
   4   2   9     3123.38     3093.14     41.25 o
   5   2   9     1322.53     1339.53     35.73 o
   6   2   9       61.13       71.03      9.16 o
   7   2   9     1404.35     1434.46     44.81 o
   8   2   9     1216.49     1240.53     43.87 o
   9   2   9        4.21        2.27      4.11 o
 -11   3   9      163.83      176.15     14.99 o
 -10   3   9     1903.49     1937.26     81.20 o
  -9   3   9     2315.66     2377.05     64.57 o
  -8   3   9        8.30        7.55      6.70 o
  -7   3   9      221.45      194.30     13.59 o
  -6   3   9     1059.00     1107.88     42.69 o
  -5   3   9      177.68      198.15     24.43 o
  -4   3   9      892.80     1129.69     34.34 o
  -3   3   9    12999.44    13432.69    162.10 o
  -2   3   9       22.45       40.85      5.49 o
  -1   3   9     1499.22     1413.18     40.70 o
   0   3   9    11409.49    11182.61    116.72 o
   1   3   9     2263.98     2240.71     82.16 o
   2   3   9      953.52      988.33     50.97 o
   3   3   9     1443.53     1401.43     43.81 o
   4   3   9       46.50       53.13      6.54 o
   5   3   9      326.87      330.41     15.52 o
   6   3   9      442.50      486.86     21.61 o
   7   3   9      340.89      350.77     21.00 o
   8   3   9      145.85      146.09     12.14 o
   9   3   9      328.67      308.03     17.39 o
 -12   4   9        0.42        1.74      3.33 o
 -11   4   9        5.33       13.56      6.72 o
 -10   4   9      467.93      524.22     42.83 o
  -9   4   9        9.64        1.98     12.98 o
  -8   4   9      150.96      197.97     36.99 o
  -7   4   9       53.28       54.43      8.93 o
  -6   4   9       59.62       61.64      8.38 o
  -5   4   9      344.20      317.92     30.59 o
  -4   4   9     5253.80     5817.36     77.88 o
  -3   4   9      944.90     1022.27     32.00 o
  -2   4   9      155.71      170.99     20.70 o
  -1   4   9      183.56      258.41     17.95 o
   0   4   9      153.69      167.97     14.99 o
   1   4   9     1288.11     1210.95     39.73 o
   2   4   9     1037.16      969.70     39.42 o
   3   4   9     2078.99     1955.38     51.66 o
   4   4   9      680.93      706.31     22.17 o
   5   4   9       58.59       67.45      8.48 o
   6   4   9      368.96      376.04     22.39 o
   7   4   9      119.82      130.78     13.27 o
   8   4   9        9.61       12.99      5.16 o
   9   4   9     1066.65     1044.64     41.65 o
 -12   5   9      322.88      312.16     19.17 o
 -11   5   9     1026.43     1048.62     49.01 o
 -10   5   9      162.71      152.66     24.02 o
  -9   5   9      671.83      666.22     52.80 o
  -8   5   9        0.79        6.97      9.63 o
  -7   5   9     1678.46     1740.84     45.82 o
  -6   5   9     3076.33     3117.69     58.68 o
  -5   5   9     1811.98     1833.69     73.97 o
  -4   5   9     2150.54     2293.31     76.11 o
  -3   5   9      108.64      109.91     13.33 o
  -2   5   9      184.34      152.02     14.05 o
  -1   5   9     3292.83     3369.50     91.49 o
   0   5   9     1374.29     1376.17     42.38 o
   1   5   9      125.19       95.89     12.18 o
   2   5   9     1209.36     1147.06     39.43 o
   3   5   9      182.75      172.98     12.31 o
   4   5   9      771.93      713.37     22.24 o
   5   5   9      871.49      918.49     34.10 o
   6   5   9      197.70      188.97     15.93 o
   7   5   9      372.31      380.23     20.78 o
   8   5   9      121.15      116.30     10.28 o
   9   5   9       50.77       41.00      8.78 o
 -12   6   9       60.36       49.81      5.81 o
 -11   6   9       51.61       54.71     12.36 o
 -10   6   9       96.67       68.39     17.19 o
  -9   6   9      755.86      724.28     54.40 o
  -8   6   9     1123.47     1133.97     70.88 o
  -7   6   9      290.89      307.40     19.36 o
  -6   6   9     1709.48     1691.38     43.58 o
  -5   6   9     1063.77     1106.36     41.98 o
  -4   6   9     1006.38     1033.17     52.23 o
  -3   6   9      182.16      190.65     15.51 o
  -2   6   9     5105.39     5396.40     75.36 o
  -1   6   9        5.26        9.89      4.12 o
   0   6   9       29.29       57.49     13.79 o
   1   6   9     5106.42     5089.34    125.78 o
   2   6   9        0.09       13.57      8.91 o
   3   6   9      192.13      211.63     11.92 o
   4   6   9       30.17       41.23      6.23 o
   5   6   9      465.15      461.47     24.14 o
   6   6   9       84.92       99.61     11.98 o
   7   6   9      316.46      331.97     20.39 o
   8   6   9      629.69      677.33     39.30 o
 -11   7   9      281.45      312.12     20.67 o
 -10   7   9      111.51      126.92     21.15 o
  -9   7   9     1103.34     1048.69     64.38 o
  -8   7   9     1644.60     1604.21     82.72 o
  -7   7   9       77.53       70.29     18.98 o
  -6   7   9        3.94       -6.29      6.29 o
  -5   7   9     1908.80     2048.80     46.61 o
  -4   7   9       41.39       50.25     12.45 o
  -3   7   9     1501.22     1522.66     41.41 o
  -2   7   9       16.29        7.66      7.27 o
  -1   7   9     1816.34     1841.54     45.01 o
   0   7   9     4412.72     4202.09    111.75 o
   1   7   9      544.16      585.94     44.28 o
   2   7   9      115.10      117.58     10.38 o
   3   7   9       21.96       40.49      6.76 o
   4   7   9      565.65      555.41     32.59 o
   5   7   9      356.33      366.50     31.62 o
   6   7   9        0.45        8.56      5.07 o
   7   7   9     1318.15     1399.12     43.65 o
   8   7   9      556.57      544.84     48.78 o
 -11   8   9      189.88      204.38     14.14 o
 -10   8   9      639.43      665.49     45.49 o
  -9   8   9       21.82       17.80     10.03 o
  -8   8   9      283.76      278.14     35.21 o
  -7   8   9     3428.18     3627.95    123.33 o
  -6   8   9     1722.32     1730.15     44.60 o
  -5   8   9       16.60       15.46      4.30 o
  -4   8   9     1649.90     1612.72     31.81 o
  -3   8   9     2098.89     2183.22     77.04 o
  -2   8   9      823.29      907.42     33.28 o
  -1   8   9     3127.10     3307.98     79.12 o
   0   8   9     1165.07     1176.59     60.43 o
   1   8   9     1195.08     1256.49     45.62 o
   2   8   9     1252.59     1251.26     43.97 o
   3   8   9     3223.75     3185.17     61.67 o
   4   8   9        2.66       31.96     28.34 o
   5   8   9       28.20       33.65     10.37 o
   6   8   9     2263.10     2321.62     71.78 o
   7   8   9        1.83        0.65      7.87 o
   8   8   9       52.20       58.64     12.45 o
 -11   9   9      721.06      732.30     57.47 o
 -10   9   9      153.09      159.22     14.53 o
  -9   9   9        2.37       -7.44      7.44 o
  -8   9   9     2368.80     2355.50    113.47 o
  -7   9   9      227.30      234.94     33.07 o
  -6   9   9      139.55      113.63     16.83 o
  -5   9   9     4242.91     4387.50     54.94 o
  -4   9   9      297.52      307.54     14.63 o
  -3   9   9      104.16      129.04     10.53 o
  -2   9   9     1777.48     1776.01     42.38 o
  -1   9   9     5445.29     5327.27     82.94 o
   0   9   9       80.23       92.64     13.31 o
   1   9   9      235.53      190.45     18.45 o
   2   9   9      489.60      540.83     24.99 o
   3   9   9     1088.21     1111.45     63.46 o
   4   9   9      368.86      382.26     38.91 o
   5   9   9     1409.78     1467.60     74.87 o
   6   9   9      633.83      630.07     46.73 o
   7   9   9       24.53       38.99     12.09 o
   8   9   9      360.47      375.48     25.57 o
 -11  10   9       99.57      102.13     11.27 o
 -10  10   9       46.33       44.06      7.77 o
  -9  10   9       14.33       14.99     10.85 o
  -8  10   9       28.86       12.23      7.21 o
  -7  10   9      921.08      883.47     61.73 o
  -6  10   9      164.70      175.27     19.34 o
  -5  10   9      220.65      204.55     12.14 o
  -4  10   9        4.04       -2.87      4.02 o
  -3  10   9      540.96      552.71     22.35 o
  -2  10   9       67.02       59.27      9.99 o
  -1  10   9       12.18       25.49      9.74 o
   0  10   9      296.88      266.60     22.27 o
   1  10   9      289.53      230.44     20.70 o
   2  10   9      802.21      798.26     30.40 o
   3  10   9        3.02       19.51      9.63 o
   4  10   9      119.74      101.93     21.14 o
   5  10   9      632.04      646.10     48.31 o
   6  10   9      136.65      158.02     23.53 o
   7  10   9      235.94      234.94     24.23 o
   8  10   9      197.76      205.33     17.32 o
 -10  11   9        0.18        1.63      3.62 o
  -9  11   9      208.16      159.90     21.93 o
  -8  11   9        1.22       10.36      8.54 o
  -7  11   9      517.73      510.13     31.78 o
  -6  11   9       37.57       42.34      8.83 o
  -5  11   9     1792.34     1819.21     47.70 o
  -4  11   9     1935.88     1985.63     49.29 o
  -3  11   9       66.58       66.47      8.09 o
  -2  11   9     1226.36     1277.77     44.17 o
  -1  11   9       33.57       30.53     14.22 o
   0  11   9      201.56      196.15     19.51 o
   1  11   9       35.55       18.18     10.42 o
   2  11   9     1745.98     1778.44    105.32 o
   3  11   9        0.66       27.63     12.04 o
   4  11   9      320.54      269.71     31.17 o
   5  11   9     1220.10     1247.01     63.42 o
   6  11   9       12.06       31.03     11.20 o
   7  11   9        0.13        4.84      4.00 o
 -10  12   9      599.71      569.37     27.89 o
  -9  12   9        6.03        4.60      3.84 o
  -8  12   9      392.15      403.28     36.84 o
  -7  12   9      319.89      384.97     38.88 o
  -6  12   9       62.88       70.59     12.49 o
  -5  12   9     1521.47     1596.42     44.05 o
  -4  12   9     1811.40     1814.54     46.93 o
  -3  12   9       31.49       22.06      8.84 o
  -2  12   9       52.04       90.38     32.51 o
  -1  12   9     1185.25     1341.08     75.13 o
   0  12   9     1095.69     1156.31     45.22 o
   1  12   9        3.52        6.44      9.87 o
   2  12   9      345.58      394.95     36.87 o
   3  12   9     1929.07     1949.70     77.20 o
   4  12   9       15.29       -9.31      9.31 o
   5  12   9      525.09      553.73     39.87 o
   6  12   9      754.64      740.92     29.67 o
   7  12   9       80.27       60.10      8.03 o
  -9  13   9       15.15       17.56      3.54 o
  -8  13   9      474.99      423.66     34.23 o
  -7  13   9      544.24      544.66     43.32 o
  -6  13   9       64.20       38.34     10.24 o
  -5  13   9      493.18      539.16     32.88 o
  -4  13   9      244.64      274.71     51.01 o
  -3  13   9      529.40      513.94     25.65 o
  -2  13   9     1134.83     1167.70     70.82 o
  -1  13   9      894.57      972.03     63.91 o
   0  13   9      116.41      114.48     25.21 o
   1  13   9       77.39       54.35     11.26 o
   2  13   9      708.08      745.23     35.61 o
   3  13   9      267.71      218.24     18.91 o
   4  13   9        0.70        5.03      5.42 o
   5  13   9     1256.31     1297.89     40.45 o
   6  13   9       12.68       26.18      6.27 o
  -9  14   9      141.54      128.57     10.32 o
  -8  14   9       71.96       53.86     12.09 o
  -7  14   9      238.92      257.04     28.12 o
  -6  14   9      359.38      342.63     23.26 o
  -5  14   9      667.99      708.61     35.95 o
  -4  14   9      447.06      450.50     30.00 o
  -3  14   9        3.48       -6.74      6.74 o
  -2  14   9       67.26       76.03     12.50 o
  -1  14   9       28.72       16.09     11.62 o
   0  14   9       44.11       45.75     11.03 o
   1  14   9      257.11      299.10     23.22 o
   2  14   9      262.34      276.70     24.87 o
   3  14   9      382.87      452.10     38.88 o
   4  14   9     1274.39     1227.60     38.22 o
   5  14   9       31.12       38.92      7.59 o
   6  14   9        4.18        0.23      3.60 o
  -8  15   9      263.71      265.83     22.35 o
  -7  15   9        6.23       16.77      8.76 o
  -6  15   9      816.16      774.97     31.62 o
  -5  15   9     1150.95     1091.20     41.77 o
  -4  15   9      668.06      607.69     47.27 o
  -3  15   9      859.04      888.81     58.25 o
  -2  15   9        8.46       10.03      7.65 o
  -1  15   9       19.17       24.37     12.36 o
   0  15   9        2.71        8.25     11.44 o
   1  15   9      621.04      670.23     57.88 o
   2  15   9        0.35       -8.85      8.85 o
   3  15   9      379.83      422.51     34.61 o
   4  15   9       70.11       74.50     14.75 o
   5  15   9       38.60       30.48      8.53 o
  -7  16   9      428.98      441.94     26.60 o
  -6  16   9      118.96      112.94     15.01 o
  -5  16   9      207.06      222.53     24.75 o
  -4  16   9      219.53      228.26     27.50 o
  -3  16   9      155.14      171.12     26.04 o
  -2  16   9       84.25       84.23     11.84 o
  -1  16   9      620.65      588.62     30.10 o
   0  16   9      572.66      645.69     62.04 o
   1  16   9      104.17      107.60     12.59 o
   2  16   9      445.09      532.50     36.02 o
   3  16   9      103.36      112.46     16.57 o
   4  16   9      230.31      232.56     21.16 o
   5  16   9        0.37        1.64      3.25 o
  -6  17   9       41.07       37.14      5.67 o
  -5  17   9      290.50      299.93     25.26 o
  -4  17   9       68.68       73.49     15.08 o
  -3  17   9       25.92       28.10     11.46 o
  -2  17   9       27.08       21.52     10.53 o
  -1  17   9      591.48      567.52     25.89 o
   0  17   9      119.62      110.53     33.07 o
   1  17   9      136.78      186.48     19.45 o
   2  17   9      104.27      144.89     16.97 o
   3  17   9      197.81      174.79     17.22 o
   4  17   9      118.22      109.77     11.81 o
  -5  18   9      160.46      151.71     14.79 o
  -4  18   9        0.27       -0.94      5.70 o
  -3  18   9        0.18       -0.63      6.14 o
  -2  18   9      602.77      562.34     36.12 o
  -1  18   9       44.93       34.77     10.63 o
   0  18   9        6.22        3.12      5.23 o
   1  18   9      308.25      317.58     21.58 o
   2  18   9        3.95        1.88      4.75 o
  -4  19   9      155.65      124.53     12.21 o
  -3  19   9      398.58      372.36     23.60 o
  -2  19   9       39.57       53.90      9.51 o
  -1  19   9       41.57       35.21      8.02 o
 -11   0  10      127.16      123.44     16.59 o
 -10   0  10      597.53      565.68     42.52 o
  -9   0  10     9632.10     9950.08    193.93 o
  -8   0  10     3952.82     4038.79    126.31 o
  -7   0  10      100.12       85.98     13.53 o
  -6   0  10     2728.30     2831.89     68.16 o
  -5   0  10     6208.23     5853.50    124.16 o
  -4   0  10      591.19      618.12     36.42 o
  -3   0  10     5800.97     6327.08    184.88 o
  -2   0  10     3585.51     3621.73     95.88 o
  -1   0  10      188.27      228.72     24.91 o
   0   0  10     1649.68     1752.28     68.76 o
   1   0  10     6788.70     6499.58    136.26 o
   2   0  10       18.77       23.41     10.92 o
   3   0  10      839.36      726.30     24.34 o
   4   0  10     8177.43     8037.54    133.93 o
   5   0  10      516.76      494.42     31.71 o
   6   0  10      293.07      262.27     57.62 o
   7   0  10     1554.79     1564.99     50.19 o
   8   0  10       20.12       16.15      9.16 o
   9   0  10        0.72        6.39      5.46 o
 -11   1  10       90.51      104.30     15.29 o
 -10   1  10     2800.90     2934.09     67.07 o
  -9   1  10      534.70      525.98     31.96 o
  -8   1  10      330.43      341.79     26.97 o
  -7   1  10      316.87      348.81     18.23 o
  -6   1  10     1399.24     1548.30     35.61 o
  -5   1  10      446.55      423.86     24.03 o
  -4   1  10     2664.55     2780.74     45.21 o
  -3   1  10    23004.32    24737.47    142.43 o
  -2   1  10     1403.10     1381.92     42.12 o
  -1   1  10       57.79       67.84     18.36 o
   0   1  10     1470.78     1387.84     43.53 o
   1   1  10     1435.90     1280.43     42.87 o
   2   1  10      247.23      258.78     19.89 o
   3   1  10     2637.65     2640.05     32.64 o
   4   1  10       44.59       46.91      5.83 o
   5   1  10       14.34       11.09      5.10 o
   6   1  10     1560.43     1555.00     38.50 o
   7   1  10      680.60      720.92     36.57 o
   8   1  10       58.03       63.01     15.27 o
   9   1  10        2.68        0.71      6.15 o
 -11   2  10       92.85      111.00     11.37 o
 -10   2  10       45.78       49.01     10.76 o
  -9   2  10       62.81       57.71     13.00 o
  -8   2  10      165.84      173.60     19.24 o
  -7   2  10      227.27      221.16     14.51 o
  -6   2  10      238.96      226.87     13.97 o
  -5   2  10      788.96      761.33     32.10 o
  -4   2  10     1836.74     1920.21     37.69 o
  -3   2  10       55.31       79.41     10.48 o
  -2   2  10      357.76      317.98     28.01 o
  -1   2  10      243.01      220.85     17.51 o
   0   2  10        0.00       -0.48      6.04 o
   1   2  10      126.63      115.27     13.17 o
   2   2  10      619.54      672.71     31.97 o
   3   2  10      825.55      768.71     19.12 o
   4   2  10      575.34      516.97     17.78 o
   5   2  10      602.26      564.36     23.72 o
   6   2  10       11.56       11.89      6.04 o
   7   2  10        8.90        4.07      6.98 o
   8   2  10       21.01       10.22      6.29 o
   9   2  10       55.20       52.40      6.94 o
 -11   3  10      325.44      355.48     19.90 o
 -10   3  10      872.36      849.25     53.66 o
  -9   3  10     1011.76     1014.51     43.09 o
  -8   3  10       34.64       35.62     16.95 o
  -7   3  10      614.12      678.52     25.24 o
  -6   3  10     1440.58     1489.85     39.33 o
  -5   3  10      646.73      668.70     34.20 o
  -4   3  10     8889.94     9532.49    265.79 o
  -3   3  10     2823.22     3038.93     56.29 o
  -2   3  10     2129.61     2035.14     51.49 o
  -1   3  10     1055.66     1082.07     38.39 o
   0   3  10     4066.30     3928.13     74.41 o
   1   3  10      277.62      242.16     19.00 o
   2   3  10      957.44      918.53     37.15 o
   3   3  10      494.71      524.64     17.49 o
   4   3  10     1964.57     1920.03     46.59 o
   5   3  10      199.55      187.56     14.02 o
   6   3  10      588.42      607.54     23.59 o
   7   3  10     1354.52     1387.36     39.16 o
   8   3  10       28.71       28.44     11.45 o
   9   3  10      215.69      201.38     11.61 o
 -12   4  10        5.70        3.07      4.81 o
 -11   4  10       28.49       41.69      7.86 o
 -10   4  10       58.61       68.94     17.51 o
  -9   4  10     3002.96     3208.37     74.08 o
  -8   4  10      687.26      744.38     38.37 o
  -7   4  10        5.06        5.31      4.13 o
  -6   4  10     4382.20     4518.25    104.00 o
  -5   4  10      462.19      520.46     32.41 o
  -4   4  10      210.18      170.38     14.49 o
  -3   4  10     1356.32     1452.60     39.66 o
  -2   4  10     1441.08     1384.10     59.54 o
  -1   4  10     1269.07     1250.69     47.63 o
   0   4  10     1404.12     1439.08     93.40 o
   1   4  10     6917.78     6811.94    100.19 o
   2   4  10      567.79      497.17     18.69 o
   3   4  10      213.65      211.23     11.38 o
   4   4  10     1269.09     1319.24     31.23 o
   5   4  10     1412.93     1448.29     37.00 o
   6   4  10       37.82       27.63      7.68 o
   7   4  10     1301.99     1325.88     37.48 o
   8   4  10      693.82      678.01     22.27 o
 -12   5  10      254.95      235.73     11.84 o
 -11   5  10       78.81       78.74      9.92 o
 -10   5  10      333.36      327.66     33.41 o
  -9   5  10      370.79      365.53     39.07 o
  -8   5  10      984.81      963.84     42.44 o
  -7   5  10     1132.73     1224.86     39.13 o
  -6   5  10      804.86      818.55     31.13 o
  -5   5  10     2216.27     2277.95     48.91 o
  -4   5  10     1440.35     1435.35     60.35 o
  -3   5  10     1951.04     1924.86     46.40 o
  -2   5  10        1.48       12.50      8.44 o
  -1   5  10     2098.24     2123.15     77.56 o
   0   5  10     9484.54     9516.15    170.53 o
   1   5  10       36.40       41.63      9.35 o
   2   5  10       15.90       24.95      4.52 o
   3   5  10       72.33       92.72      8.46 o
   4   5  10        0.62       10.70      5.80 o
   5   5  10     1286.00     1333.10     34.82 o
   6   5  10      383.17      439.66     27.96 o
   7   5  10     1647.97     1708.82     51.20 o
   8   5  10      629.78      604.82     19.82 o
 -11   6  10      115.76      112.97     11.27 o
 -10   6  10      143.72      107.08     19.49 o
  -9   6  10      125.08      120.12     23.80 o
  -8   6  10     1428.60     1435.98     50.35 o
  -7   6  10      788.54      751.95     37.62 o
  -6   6  10     1542.84     1573.75     48.51 o
  -5   6  10       26.48       27.76      7.22 o
  -4   6  10      312.98      343.38     37.94 o
  -3   6  10     1524.74     1511.92     42.28 o
  -2   6  10       19.36       23.87      9.62 o
  -1   6  10     3104.71     3031.35     93.97 o
   0   6  10       33.30       45.21     13.08 o
   1   6  10      736.43      713.98     24.45 o
   2   6  10     3005.84     2907.25     44.49 o
   3   6  10     1843.26     1913.92     41.82 o
   4   6  10      134.98      125.04     12.91 o
   5   6  10       56.87       83.58     12.60 o
   6   6  10     1298.96     1276.54     37.81 o
   7   6  10       22.58       29.99      7.25 o
   8   6  10       96.07       86.80      9.89 o
 -11   7  10      398.22      400.25     19.65 o
 -10   7  10      180.39      192.70     17.60 o
  -9   7  10       68.20       54.25     17.34 o
  -8   7  10     1270.57     1395.57     77.12 o
  -7   7  10      101.82       93.11     14.20 o
  -6   7  10     1303.05     1281.12     39.29 o
  -5   7  10     5030.00     5170.06     66.25 o
  -4   7  10      654.15      684.99     21.00 o
  -3   7  10      565.79      546.18     23.53 o
  -2   7  10     5480.32     5655.71    123.25 o
  -1   7  10    10389.78    10420.85    128.77 o
   0   7  10     1698.37     1785.92     76.68 o
   1   7  10     1838.21     1744.96     43.55 o
   2   7  10      737.94      829.05     31.21 o
   3   7  10      901.42      865.86     33.29 o
   4   7  10      478.79      525.08     32.16 o
   5   7  10     1786.97     1825.35     58.82 o
   6   7  10      844.70      837.85     28.96 o
   7   7  10       20.76       20.39      6.82 o
   8   7  10      538.09      550.46     30.76 o
 -11   8  10      266.64      300.00     15.91 o
 -10   8  10       20.91       25.49      7.83 o
  -9   8  10      274.23      252.50     21.76 o
  -8   8  10      195.11      164.41     19.72 o
  -7   8  10     1188.23     1184.17     77.78 o
  -6   8  10      550.22      544.83     26.41 o
  -5   8  10     1208.77     1278.27     29.88 o
  -4   8  10        2.35       -2.52      3.21 o
  -3   8  10      767.31      781.40     25.03 o
  -2   8  10      239.05      306.03     17.99 o
  -1   8  10        0.30        8.36      6.52 o
   0   8  10        7.93        7.42      7.31 o
   1   8  10      716.74      709.70     28.35 o
   2   8  10      541.83      533.60     25.42 o
   3   8  10       23.55       35.79     13.29 o
   4   8  10      233.02      239.62     31.47 o
   5   8  10       63.14       47.16     15.90 o
   6   8  10      174.54      200.50     27.00 o
   7   8  10      254.22      219.45     24.35 o
   8   8  10      320.47      317.03     21.60 o
 -11   9  10      461.29      478.32     17.63 o
 -10   9  10      163.47      142.37     19.87 o
  -9   9  10       24.54       18.56      8.00 o
  -8   9  10      136.87      132.41     17.16 o
  -7   9  10       11.74       26.20      9.87 o
  -6   9  10        0.30        8.01      5.81 o
  -5   9  10     2585.30     2584.27     42.81 o
  -4   9  10      374.13      354.73     17.88 o
  -3   9  10      533.03      546.47     21.74 o
  -2   9  10     1134.34     1103.98     43.77 o
  -1   9  10      148.29      171.27     14.20 o
   0   9  10       10.02        1.82      6.66 o
   1   9  10       45.58       51.19     11.21 o
   2   9  10     1784.87     1814.45     55.69 o
   3   9  10       81.16       75.10     13.58 o
   4   9  10      608.92      561.42     46.48 o
   5   9  10     1409.94     1545.30     74.12 o
   6   9  10      103.67       98.45     17.59 o
   7   9  10       24.38       13.08      7.74 o
   8   9  10      259.05      220.26     16.13 o
 -10  10  10      229.89      208.50     14.48 o
  -9  10  10       20.39       23.72     12.73 o
  -8  10  10      565.26      541.14     31.46 o
  -7  10  10     1835.93     1864.34     60.81 o
  -6  10  10       72.36       82.94     13.15 o
  -5  10  10      213.12      215.20     14.30 o
  -4  10  10     5412.92     5574.77     70.71 o
  -3  10  10      191.13      204.34     14.05 o
  -2  10  10      364.05      342.07     25.95 o
  -1  10  10     4518.29     4703.86    164.97 o
   0  10  10      202.33      204.46     20.60 o
   1  10  10        0.84       17.58     10.33 o
   2  10  10      698.39      724.86     35.09 o
   3  10  10     1113.60     1187.69     64.72 o
   4  10  10      487.99      420.90     39.25 o
   5  10  10       75.96       78.34     18.15 o
   6  10  10      202.84      195.76     23.59 o
   7  10  10        3.50        3.36      3.95 o
 -10  11  10        0.43       -0.77      7.96 o
  -9  11  10       48.47       60.84     14.69 o
  -8  11  10      307.30      291.71     31.72 o
  -7  11  10       66.23       51.25     11.87 o
  -6  11  10        8.58       10.93      5.86 o
  -5  11  10     2984.56     2910.24     49.97 o
  -4  11  10      379.17      394.29     22.82 o
  -3  11  10        1.17        1.55      4.91 o
  -2  11  10     4721.89     4829.38     96.54 o
  -1  11  10     1743.21     1674.78     84.37 o
   0  11  10      477.81      484.46     45.25 o
   1  11  10       37.05       43.85     15.56 o
   2  11  10     1079.22     1139.64     42.77 o
   3  11  10        2.43       -2.17     10.63 o
   4  11  10      238.41      241.18     28.64 o
   5  11  10     1580.15     1551.47     66.82 o
   6  11  10       25.91       28.69      6.92 o
   7  11  10       10.84       13.21      7.14 o
 -10  12  10       55.16       44.81      8.07 o
  -9  12  10        1.20       -3.11      3.11 o
  -8  12  10      268.51      255.55     28.59 o
  -7  12  10      289.86      295.42     32.70 o
  -6  12  10        3.26        1.39      5.51 o
  -5  12  10      854.87      855.32     40.82 o
  -4  12  10        0.97       17.23      6.76 o
  -3  12  10        0.08       -5.71      5.71 o
  -2  12  10      183.19      150.96     26.93 o
  -1  12  10        0.30       10.97     11.34 o
   0  12  10       61.41       77.72     12.65 o
   1  12  10      395.31      403.36     39.75 o
   2  12  10      539.50      618.59     44.58 o
   3  12  10      371.39      402.61     34.52 o
   4  12  10      112.60      116.44     19.30 o
   5  12  10       17.48       25.91      7.59 o
   6  12  10       16.04        8.02      4.07 o
  -9  13  10       55.64       70.31     10.58 o
  -8  13  10      257.36      238.41     24.98 o
  -7  13  10       26.36       30.46     11.04 o
  -6  13  10      195.05      181.63     17.50 o
  -5  13  10      390.08      347.75     25.97 o
  -4  13  10      149.06      148.35     14.07 o
  -3  13  10       17.75       30.30      7.89 o
  -2  13  10       61.01       70.33     13.26 o
  -1  13  10        5.00       -8.86     10.21 o
   0  13  10       43.39       51.69     14.04 o
   1  13  10      640.57      667.33     33.69 o
   2  13  10      224.26      194.98     18.15 o
   3  13  10       98.54      105.78     14.17 o
   4  13  10      186.62      176.82     15.58 o
   5  13  10      310.31      297.47     17.57 o
   6  13  10       67.38       72.16      7.35 o
  -8  14  10      137.30      139.45     17.30 o
  -7  14  10      434.85      395.88     32.49 o
  -6  14  10       56.35       50.24      9.76 o
  -5  14  10      353.17      346.92     24.59 o
  -4  14  10     1276.06     1273.52     48.36 o
  -3  14  10      195.03      213.10     19.62 o
  -2  14  10       42.34       39.05     10.63 o
  -1  14  10     1505.12     1603.62     78.93 o
   0  14  10      306.71      314.85     22.53 o
   1  14  10       83.25       71.30     17.38 o
   2  14  10      413.12      444.15     36.62 o
   3  14  10      101.43      124.94     20.14 o
   4  14  10        5.15       -0.47     11.60 o
   5  14  10       92.75       72.45      7.30 o
  -8  15  10      370.17      346.87     20.94 o
  -7  15  10       65.21       75.47     13.91 o
  -6  15  10        8.45        7.68      5.83 o
  -5  15  10      709.53      656.92     43.17 o
  -4  15  10      395.79      425.63     38.53 o
  -3  15  10       30.65       35.61      9.06 o
  -2  15  10      590.56      582.51     30.67 o
  -1  15  10      524.65      554.85     30.66 o
   0  15  10      454.21      490.09     40.52 o
   1  15  10      923.82      980.81     66.15 o
   2  15  10      532.62      603.94     39.21 o
   3  15  10       37.05       21.86      7.99 o
   4  15  10      289.99      295.66     24.18 o
   5  15  10      409.33      432.37     23.23 o
  -7  16  10      373.19      377.14     22.53 o
  -6  16  10      343.65      300.41     21.61 o
  -5  16  10      242.94      201.55     22.03 o
  -4  16  10       10.78       23.85     11.16 o
  -3  16  10        7.19       13.26     10.34 o
  -2  16  10      167.21      159.73     22.89 o
  -1  16  10      130.48      144.14     14.81 o
   0  16  10      126.49      130.73     20.62 o
   1  16  10      912.82     1006.62     44.55 o
   2  16  10      160.02      194.59     20.25 o
   3  16  10      118.65      118.54     14.64 o
   4  16  10       56.03       39.56      7.87 o
  -6  17  10      255.81      207.38     15.72 o
  -5  17  10       88.27       85.90     12.71 o
  -4  17  10      204.92      210.98     22.26 o
  -3  17  10      431.06      420.65     32.67 o
  -2  17  10       24.72       29.08     11.52 o
  -1  17  10        6.42        8.47      6.15 o
   0  17  10      485.10      488.06     22.47 o
   1  17  10      466.22      406.55     28.18 o
   2  17  10      125.16      184.59     61.06 o
   3  17  10      333.32      314.58     20.45 o
  -4  18  10      158.75      143.30     15.45 o
  -3  18  10       10.96       21.07      9.20 o
  -2  18  10       28.68        8.43      7.07 o
  -1  18  10       42.33       39.44      9.27 o
   0  18  10      120.53      110.36     11.57 o
   1  18  10       37.06       28.49      6.55 o
  -2  19  10       10.66       14.81      5.43 o
 -11   1  11       66.59       68.78      8.70 o
 -10   1  11     1045.17     1109.17     41.12 o
  -9   1  11      590.72      639.09     35.41 o
  -8   1  11       47.53       62.40     13.73 o
  -7   1  11       11.64       14.66      4.90 o
  -6   1  11      375.54      387.49     18.51 o
  -5   1  11        0.29        2.61      3.39 o
  -4   1  11     6197.42     6501.26     70.45 o
  -3   1  11     7876.19     8222.97    127.29 o
  -2   1  11      186.78      159.96     15.99 o
  -1   1  11     4544.12     4613.68     83.04 o
   0   1  11     6956.72     6961.33    103.75 o
   1   1  11     2350.73     2413.58    100.76 o
   2   1  11      661.34      676.79     18.32 o
   3   1  11     1631.45     1732.45     27.80 o
   4   1  11      126.23      139.94      9.65 o
   5   1  11      202.26      168.56     13.61 o
   6   1  11     2272.08     2355.41     45.96 o
   7   1  11      553.15      600.69     24.83 o
   8   1  11       23.64       16.34      5.90 o
 -11   2  11      217.80      192.30     20.96 o
 -10   2  11      329.45      329.64     22.29 o
  -9   2  11     2438.90     2514.30     68.30 o
  -8   2  11      169.23      178.07     19.79 o
  -7   2  11      696.09      681.04     25.34 o
  -6   2  11     2499.15     2583.32     46.92 o
  -5   2  11     1125.31     1081.31     28.46 o
  -4   2  11      131.54      135.54     13.36 o
  -3   2  11     4664.98     4884.58    116.05 o
  -2   2  11      338.66      393.19     24.39 o
  -1   2  11      186.01      157.91     16.18 o
   0   2  11     8748.15     8277.33    285.31 o
   1   2  11     4784.65     4736.27     87.60 o
   2   2  11      594.41      484.93     15.61 o
   3   2  11       66.97       57.63      5.71 o
   4   2  11     1287.98     1400.48     29.54 o
   5   2  11        0.74        3.51      4.45 o
   6   2  11      114.04      118.29     10.97 o
   7   2  11      806.62      770.77     27.53 o
   8   2  11        7.40       14.17      5.22 o
 -12   3  11      100.80       88.03     11.04 o
 -11   3  11       55.94       47.88      8.00 o
 -10   3  11     1831.76     1974.58     51.96 o
  -9   3  11       22.80       22.68      8.82 o
  -8   3  11      170.93      149.30     18.75 o
  -7   3  11      582.82      634.14     24.60 o
  -6   3  11       75.31       66.66      7.82 o
  -5   3  11      681.48      751.77     23.98 o
  -4   3  11     8355.45     8839.82    103.62 o
  -3   3  11     5923.75     6036.93    128.06 o
  -2   3  11     1781.30     1812.35     51.99 o
  -1   3  11      493.34      545.44     48.93 o
   0   3  11     5399.60     5331.74     91.82 o
   1   3  11        1.11       10.44      3.68 o
   2   3  11        0.22       11.91      4.24 o
   3   3  11     1039.17     1067.70     25.74 o
   4   3  11      662.41      616.36     24.85 o
   5   3  11      148.74      148.49     12.54 o
   6   3  11     1356.04     1382.60     34.13 o
   7   3  11      748.45      758.70     26.81 o
   8   3  11      117.03      119.87     11.26 o
 -12   4  11       67.90       63.36      9.17 o
 -11   4  11       73.13       72.92      9.16 o
 -10   4  11       62.89       62.99     16.62 o
  -9   4  11      467.92      431.21     27.86 o
  -8   4  11     2860.39     3089.87     77.85 o
  -7   4  11     1983.83     1919.90     93.25 o
  -6   4  11      126.81      105.08     12.23 o
  -5   4  11        1.10       -5.26      5.97 o
  -4   4  11      878.90      885.01     28.15 o
  -3   4  11       48.23      103.02     17.99 o
  -2   4  11      682.88      654.79     43.99 o
  -1   4  11     1278.79     1247.14     44.26 o
   0   4  11       38.38       35.44      9.34 o
   1   4  11      309.30      269.40     11.75 o
   2   4  11     2516.36     2407.95     34.30 o
   3   4  11      245.38      261.67     14.15 o
   4   4  11      615.96      585.95     23.97 o
   5   4  11      146.84      145.83     12.08 o
   6   4  11       34.77       36.37      8.23 o
   7   4  11       69.58       69.49      8.73 o
   8   4  11       77.35       70.85     11.33 o
 -11   5  11      643.44      661.53     21.15 o
 -10   5  11      377.94      404.79     35.93 o
  -9   5  11     1342.47     1401.57     47.58 o
  -8   5  11       17.28       19.47      8.99 o
  -7   5  11      301.68      336.40     26.45 o
  -6   5  11        2.85       -4.25      4.25 o
  -5   5  11     1563.36     1647.63     42.77 o
  -4   5  11      578.13      610.78     21.49 o
  -3   5  11     1337.94     1356.57     44.36 o
  -2   5  11     4504.52     4467.30    114.59 o
  -1   5  11     4632.60     4530.54    189.79 o
   0   5  11     3245.68     3213.01     60.88 o
   1   5  11      181.74      172.58     11.45 o
   2   5  11      590.10      664.71     22.55 o
   3   5  11      554.79      519.00     19.62 o
   4   5  11     1324.79     1350.94     35.53 o
   5   5  11      907.85      865.10     27.64 o
   6   5  11      893.73      865.40     34.45 o
   7   5  11       77.90       80.53      8.74 o
   8   5  11      223.74      229.31     33.97 o
 -11   6  11      104.57      114.19     10.67 o
 -10   6  11      295.91      310.70     22.17 o
  -9   6  11     2046.95     2066.08     88.26 o
  -8   6  11       10.67        4.31      8.14 o
  -7   6  11     1024.20      960.94     43.12 o
  -6   6  11      671.54      708.82     29.45 o
  -5   6  11       56.81       74.84      7.43 o
  -4   6  11      215.00      207.96     12.46 o
  -3   6  11      188.83      187.63     17.52 o
  -2   6  11     1223.04     1255.91     32.07 o
  -1   6  11      127.59      127.17     13.10 o
   0   6  11     1622.42     1625.83     44.31 o
   1   6  11     2841.51     2882.37     58.05 o
   2   6  11        8.12        6.22      4.74 o
   3   6  11        3.75       17.65      6.70 o
   4   6  11      350.06      395.76     28.86 o
   5   6  11       33.00       46.83      8.71 o
   6   6  11       11.56       17.45      5.45 o
   7   6  11      533.09      543.46     23.47 o
   8   6  11       26.02       19.35      6.32 o
 -11   7  11       39.26       30.73      5.97 o
 -10   7  11      151.05      185.27     23.52 o
  -9   7  11        5.18       15.42      9.10 o
  -8   7  11      658.84      672.71     28.58 o
  -7   7  11     1162.05     1183.05     39.23 o
  -6   7  11     1143.32     1160.77     38.48 o
  -5   7  11      227.77      230.67     13.08 o
  -4   7  11     1229.05     1213.16     28.15 o
  -3   7  11     1867.01     1875.84     45.60 o
  -2   7  11      224.61      240.26     18.13 o
  -1   7  11       30.71       34.80     17.51 o
   0   7  11     1485.38     1515.55     53.01 o
   1   7  11       75.03       86.35     11.25 o
   2   7  11       46.63       40.16      7.71 o
   3   7  11      195.14      191.67     28.89 o
   4   7  11      134.77      134.80     26.28 o
   5   7  11      802.39      757.25     53.19 o
   6   7  11     1207.87     1308.69     64.02 o
   7   7  11      267.45      265.60     24.90 o
   8   7  11      446.78      384.25     20.48 o
 -11   8  11       85.20       80.43      7.71 o
 -10   8  11        0.03       -5.30      5.30 o
  -9   8  11        4.19       -5.63      6.16 o
  -8   8  11     1452.39     1358.34    114.20 o
  -7   8  11     1951.04     2032.47     50.15 o
  -6   8  11      321.45      320.09     20.52 o
  -5   8  11      211.77      223.66     12.98 o
  -4   8  11     1871.82     1838.98     52.75 o
  -3   8  11      893.80      897.80     42.30 o
  -2   8  11     1293.24     1322.82     40.46 o
  -1   8  11     2814.71     2784.18     70.73 o
   0   8  11      484.19      454.18     29.71 o
   1   8  11        3.15       13.72      5.66 o
   2   8  11     2750.27     2803.66     84.97 o
   3   8  11      319.98      311.51     35.48 o
   4   8  11      115.35      134.31     24.01 o
   5   8  11       22.17       55.30     15.97 o
   6   8  11      776.59      724.65     45.81 o
   7   8  11       55.41       51.70     10.97 o
 -10   9  11      297.08      277.95     24.99 o
  -9   9  11       13.06       13.13      6.30 o
  -8   9  11      607.27      596.21     44.98 o
  -7   9  11        2.57        0.79      7.36 o
  -6   9  11     2296.20     2310.18     73.76 o
  -5   9  11     2684.88     2624.75     48.84 o
  -4   9  11      345.75      386.12     22.47 o
  -3   9  11       78.32       90.00     11.47 o
  -2   9  11     4799.63     4785.27    116.07 o
  -1   9  11     2207.38     2255.89     64.34 o
   0   9  11      482.28      490.08     31.00 o
   1   9  11     1073.88     1203.76     68.57 o
   2   9  11      575.82      560.43     31.79 o
   3   9  11      376.13      384.31     38.43 o
   4   9  11     1674.91     1686.09     77.35 o
   5   9  11     3270.84     3358.77    103.37 o
   6   9  11       15.50       14.14      8.74 o
   7   9  11      157.15      164.69     17.12 o
 -10  10  11        7.90        5.37      3.72 o
  -9  10  11       43.28       43.49     12.62 o
  -8  10  11      217.86      202.66     19.07 o
  -7  10  11      130.86      134.70     16.94 o
  -6  10  11       27.07       31.93      6.66 o
  -5  10  11       48.93       57.50      8.36 o
  -4  10  11       91.87       87.48     12.08 o
  -3  10  11      801.58      793.09     32.06 o
  -2  10  11       20.21       41.63     10.02 o
  -1  10  11       58.14       78.59     20.95 o
   0  10  11      209.40      187.81     29.65 o
   1  10  11        0.65       13.69     11.50 o
   2  10  11      388.94      381.97     25.61 o
   3  10  11      112.60      165.12     24.94 o
   4  10  11       23.66       15.08      9.79 o
   5  10  11       51.64       44.88     13.16 o
   6  10  11      114.30      117.71     17.01 o
   7  10  11       11.04       10.48      7.59 o
 -10  11  11        6.87        7.21      3.14 o
  -9  11  11      402.53      358.17     29.19 o
  -8  11  11       29.04       43.52     13.14 o
  -7  11  11      190.54      156.28     16.82 o
  -6  11  11      145.95      105.18     11.88 o
  -5  11  11     2834.87     2859.46     57.84 o
  -4  11  11        0.95        6.22      7.20 o
  -3  11  11       27.35       16.36      6.70 o
  -2  11  11      585.92      625.26     36.42 o
  -1  11  11      211.16      190.24     29.43 o
   0  11  11      358.59      385.71     40.53 o
   1  11  11      427.18      454.17     41.79 o
   2  11  11      464.80      446.09     26.46 o
   3  11  11        6.17        6.65      9.43 o
   4  11  11      583.52      590.76     41.09 o
   5  11  11       39.30       33.01     10.28 o
   6  11  11        3.89       -1.86      4.76 o
  -9  12  11       43.45       26.60      6.10 o
  -8  12  11      435.06      402.49     32.82 o
  -7  12  11      207.82      182.11     25.16 o
  -6  12  11      255.88      239.81     19.97 o
  -5  12  11       55.52       53.28      9.06 o
  -4  12  11     3025.64     3128.00     61.07 o
  -3  12  11       88.58       97.27     11.93 o
  -2  12  11      259.95      271.91     24.08 o
  -1  12  11      695.91      710.25     54.65 o
   0  12  11        7.38       30.83     14.76 o
   1  12  11       87.12       95.72     14.14 o
   2  12  11     1658.64     1689.20     71.22 o
   3  12  11      602.86      622.88     39.48 o
   4  12  11      127.37      143.38     14.19 o
   5  12  11      452.21      435.10     21.16 o
   6  12  11       70.23       53.03     18.57 o
  -9  13  11      179.09      153.48     14.93 o
  -8  13  11      185.67      156.76     19.13 o
  -7  13  11       32.95       48.01     12.21 o
  -6  13  11      234.51      226.31     18.68 o
  -5  13  11     3184.18     3123.39    161.07 o
  -4  13  11        7.71       13.79      5.85 o
  -3  13  11      121.60      115.36     15.74 o
  -2  13  11     1224.58     1287.54     49.74 o
  -1  13  11      683.08      698.73     53.23 o
   0  13  11       40.42       36.45     14.03 o
   1  13  11      868.87      941.29     38.04 o
   2  13  11      698.54      745.60     46.72 o
   3  13  11       96.69      106.15     18.31 o
   4  13  11      948.32      964.36     31.81 o
   5  13  11      365.51      351.66     25.39 o
  -8  14  11      174.38      152.69     16.09 o
  -7  14  11      226.13      206.91     22.23 o
  -6  14  11      118.37      119.48     12.61 o
  -5  14  11      178.31      190.16     17.61 o
  -4  14  11      625.62      604.63     42.30 o
  -3  14  11       11.27       11.37      7.27 o
  -2  14  11       94.18      106.70     32.76 o
  -1  14  11      146.91      145.70     16.73 o
   0  14  11      532.44      603.26     45.85 o
   1  14  11      564.06      588.57     28.08 o
   2  14  11      137.92      166.38     21.10 o
   3  14  11       76.82      109.03     17.54 o
   4  14  11      149.57      142.86     16.88 o
   5  14  11       34.43       21.41      5.97 o
  -6  15  11      310.26      268.47     21.42 o
  -5  15  11        0.67        5.29      7.51 o
  -4  15  11      524.62      565.34     41.05 o
  -3  15  11      270.98      305.10     20.46 o
  -2  15  11        2.00        0.79      6.39 o
  -1  15  11       59.52       50.38     10.01 o
   0  15  11      179.64      184.61     17.17 o
   1  15  11      798.79      864.36     41.23 o
   2  15  11       43.22       55.08     11.93 o
   3  15  11       82.40       90.84     13.18 o
   4  15  11        8.67        7.69      5.75 o
  -7  16  11       10.14        3.93      3.79 o
  -5  16  11      593.90      501.17     31.00 o
  -4  16  11      130.42      135.34     19.83 o
  -3  16  11       16.74       19.48     11.12 o
  -2  16  11        0.82       -2.48      4.92 o
  -1  16  11      526.84      499.30     24.93 o
   0  16  11       13.86       17.98      6.47 o
   1  16  11       41.54       48.11     12.65 o
   2  16  11      238.70      216.49     13.32 o
   3  16  11        2.25        5.65      7.61 o
  -5  17  11       79.08       58.14      9.27 o
  -4  17  11       30.84       19.71      7.59 o
  -3  17  11       16.31       16.07      8.40 o
  -2  17  11      213.26      214.49     22.32 o
  -1  17  11       26.38       29.35      9.75 o
   0  17  11       34.71       39.03      8.92 o
   1  17  11      670.88      617.29     30.48 o
   2  17  11       26.02        6.46      4.90 o
  -3  18  11       81.14       94.67     11.37 o
  -2  18  11       39.72       53.47      9.79 o
  -1  18  11      124.15      129.07     13.28 o
 -11   0  12      266.37      269.08     21.95 o
 -10   0  12     2091.84     2184.81     79.90 o
  -9   0  12     1685.42     1616.52     77.81 o
  -8   0  12      679.86      695.72     54.49 o
  -7   0  12      214.79      263.65     34.21 o
  -6   0  12     1517.38     1547.18     63.31 o
  -5   0  12      112.99      110.47     23.45 o
  -4   0  12     1440.18     1455.71     70.00 o
  -3   0  12     4839.69     4811.64    123.48 o
  -2   0  12     3846.26     3629.42    109.68 o
  -1   0  12        0.79        4.85      7.90 o
   0   0  12     1779.51     1840.31     61.55 o
   1   0  12     3589.53     3658.23     66.46 o
   2   0  12     2085.75     1995.01     63.83 o
   3   0  12      143.50      119.94     13.21 o
   4   0  12     2681.60     2818.92     59.46 o
   5   0  12      422.50      404.91     28.42 o
   6   0  12      705.46      636.86     32.43 o
   7   0  12       67.79       58.76     13.94 o
   8   0  12       61.81       50.32      9.85 o
 -11   1  12       29.47       30.09      5.80 o
 -10   1  12     1966.18     2063.08     54.76 o
  -9   1  12       57.38       52.04     19.40 o
  -8   1  12     2271.82     2379.01     70.22 o
  -7   1  12      414.07      464.87     55.01 o
  -6   1  12      265.15      252.42     15.36 o
  -5   1  12      107.31       76.38     13.46 o
  -4   1  12    12611.76    12467.62    143.95 o
  -3   1  12     3492.30     3507.22     89.68 o
  -2   1  12     4920.27     4847.91     89.37 o
  -1   1  12     2115.45     2118.81     60.26 o
   0   1  12     1252.42     1236.51     29.21 o
   1   1  12      920.55      900.19     21.50 o
   2   1  12       72.38       91.13      7.07 o
   3   1  12     2201.29     2332.46     38.98 o
   4   1  12      553.34      545.08     20.60 o
   5   1  12      321.54      286.30     17.06 o
   6   1  12     2019.02     2056.76     40.46 o
   7   1  12      417.40      419.08     23.48 o
   8   1  12        9.16        8.39      5.43 o
 -11   2  12      259.18      247.96     22.22 o
 -10   2  12       57.72       69.55     11.16 o
  -9   2  12      285.44      296.04     24.10 o
  -8   2  12     2286.19     2348.63     69.36 o
  -7   2  12        1.45       14.65     11.81 o
  -6   2  12      114.39      105.57      9.82 o
  -5   2  12      438.18      444.17     30.67 o
  -4   2  12     1311.51     1394.59     38.85 o
  -3   2  12      996.43     1000.44     32.75 o
  -2   2  12     4036.40     3901.67     65.93 o
  -1   2  12       63.44       57.82      7.76 o
   0   2  12        0.34        4.70      3.77 o
   1   2  12       10.71       16.75     12.64 o
   2   2  12      172.02      159.91      9.53 o
   3   2  12      153.69      170.12     10.98 o
   4   2  12       99.10      103.27      9.67 o
   5   2  12       25.72       27.91      6.74 o
   6   2  12       32.77       39.69      6.70 o
   7   2  12      117.17      109.68      9.68 o
   8   2  12       44.82       44.77      8.66 o
 -11   3  12      507.24      510.56     31.32 o
 -10   3  12      344.35      371.79     22.51 o
  -9   3  12     1897.28     1904.80     58.38 o
  -8   3  12      141.64      146.58     18.82 o
  -7   3  12     1272.74     1274.54     51.91 o
  -6   3  12       67.70       79.92     14.73 o
  -5   3  12     3022.94     3117.77    103.90 o
  -4   3  12     3417.41     3516.80     62.17 o
  -3   3  12     2372.97     2297.97     42.59 o
  -2   3  12      829.47      824.03     26.48 o
  -1   3  12       94.99       98.99      7.66 o
   0   3  12     1712.60     1715.30     31.26 o
   1   3  12       19.76       22.93      4.13 o
   2   3  12      800.44      789.69     20.65 o
   3   3  12      625.14      665.75     20.93 o
   4   3  12      328.28      348.85     16.37 o
   5   3  12      285.10      266.91     16.16 o
   6   3  12     2020.71     1993.04     45.71 o
   7   3  12       74.63       79.76      8.46 o
 -11   4  12        0.39       -0.61      3.69 o
 -10   4  12      194.68      212.92     16.43 o
  -9   4  12     1182.15     1206.73     45.26 o
  -8   4  12       49.88       58.00     15.24 o
  -7   4  12      421.85      454.41     33.25 o
  -6   4  12      591.87      610.35     27.55 o
  -5   4  12     1192.01     1215.49     47.87 o
  -4   4  12       49.29       60.35      8.00 o
  -3   4  12        0.29       -2.04      3.81 o
  -2   4  12      810.55      784.79     25.94 o
  -1   4  12     1302.95     1278.21     34.86 o
   0   4  12     3803.75     3763.86     47.28 o
   1   4  12      178.60      181.37     12.05 o
   2   4  12      197.43      212.88     12.05 o
   3   4  12      495.95      520.11     20.09 o
   4   4  12      335.35      365.23     19.04 o
   5   4  12       19.64       27.00      6.20 o
   6   4  12        0.03       11.16      7.82 o
   7   4  12      725.50      695.72     26.32 o
 -11   5  12        5.25        8.93      3.57 o
 -10   5  12      548.18      534.79     27.77 o
  -9   5  12      186.49      166.70     16.83 o
  -8   5  12      110.82      108.17     16.05 o
  -7   5  12     1645.14     1620.06     57.08 o
  -6   5  12      870.19      827.73     40.80 o
  -5   5  12      328.53      309.09     20.62 o
  -4   5  12     5446.85     5221.76     93.86 o
  -3   5  12     1986.42     1996.58     40.77 o
  -2   5  12      647.37      659.19     24.27 o
  -1   5  12      390.72      365.32     18.52 o
   0   5  12     2956.68     2942.36     51.60 o
   1   5  12      512.92      482.87     19.46 o
   2   5  12     1767.11     1712.91     57.88 o
   3   5  12       44.01       47.11      8.04 o
   4   5  12      229.57      225.04     14.76 o
   5   5  12       58.58       56.73      9.51 o
   6   5  12     1728.55     1778.22     39.91 o
   7   5  12      359.50      300.53     36.35 o
 -11   6  12       14.01       24.21      4.95 o
 -10   6  12      330.82      316.93     20.87 o
  -9   6  12      506.21      518.79     23.06 o
  -8   6  12     1314.96     1326.08     57.72 o
  -7   6  12      982.68      963.21     35.24 o
  -6   6  12     2037.37     2121.62     64.31 o
  -5   6  12       98.78       87.48      9.53 o
  -4   6  12       98.73       92.57     15.09 o
  -3   6  12     1171.92     1204.14     37.46 o
  -2   6  12       96.97       90.37      9.84 o
  -1   6  12      977.70      972.16     35.14 o
   0   6  12     1467.49     1452.49     36.58 o
   1   6  12      293.88      261.71     18.46 o
   2   6  12     3533.11     3685.77    118.30 o
   3   6  12      167.22      179.01     27.01 o
   4   6  12       62.95       51.32     16.44 o
   5   6  12       47.02       30.68      8.87 o
   6   6  12      262.94      286.32     18.31 o
   7   6  12      142.20      157.60     17.65 o
 -11   7  12      220.85      215.28     12.87 o
 -10   7  12      840.21      806.49     31.20 o
  -9   7  12      142.58      156.77     16.67 o
  -8   7  12      719.18      742.08     34.66 o
  -7   7  12       58.36       45.40     15.21 o
  -6   7  12     2405.66     2375.85     54.73 o
  -5   7  12     1303.87     1288.51     34.06 o
  -4   7  12      698.45      673.92     24.46 o
  -3   7  12      782.88      787.64     39.59 o
  -2   7  12     2529.98     2640.52     57.02 o
  -1   7  12     1834.47     1934.45    108.97 o
   0   7  12       54.45       53.80     10.94 o
   1   7  12     2604.77     2835.26     71.94 o
   2   7  12      144.01      127.95     22.74 o
   3   7  12      637.65      631.84     49.84 o
   4   7  12     1026.36     1024.67     61.82 o
   5   7  12      966.35     1124.59     60.75 o
   6   7  12        0.95        3.84      8.71 o
   7   7  12      214.02      199.01     18.53 o
 -11   8  12       60.05       60.30      8.18 o
 -10   8  12      276.59      272.95     17.46 o
  -9   8  12      275.38      258.99     20.07 o
  -8   8  12       28.70        5.26      6.08 o
  -7   8  12      193.40      179.80     15.42 o
  -6   8  12      579.38      547.49     33.88 o
  -5   8  12      396.02      338.58     17.83 o
  -4   8  12      421.11      440.25     35.77 o
  -3   8  12     3125.10     3089.06     60.62 o
  -2   8  12      232.97      223.19     17.19 o
  -1   8  12      157.75      183.39     19.87 o
   0   8  12        4.07       54.12     15.54 o
   1   8  12        1.64        1.56      7.79 o
   2   8  12        0.56       -5.11     11.07 o
   3   8  12       42.42       24.25     13.83 o
   4   8  12      136.64      157.73     24.49 o
   5   8  12       82.50       78.93     16.94 o
   6   8  12        0.90        0.14      6.54 o
   7   8  12        4.51        3.01      4.08 o
 -10   9  12      225.56      211.23     19.52 o
  -9   9  12      674.64      651.79     77.36 o
  -8   9  12      123.07      111.42     20.25 o
  -7   9  12       40.81       32.26      7.56 o
  -6   9  12      187.88      196.53     15.98 o
  -5   9  12      219.24      205.44     14.20 o
  -4   9  12     2998.10     2933.03     74.02 o
  -3   9  12      373.13      425.32     23.44 o
  -2   9  12      760.05      759.08     44.26 o
  -1   9  12       12.75       15.73     11.47 o
   0   9  12      967.47      955.11     63.65 o
   1   9  12     1142.18     1134.94     44.14 o
   2   9  12      129.36      129.87     23.35 o
   3   9  12      378.37      412.48     38.71 o
   4   9  12      507.47      478.49     39.41 o
   5   9  12       47.84       67.14     15.68 o
   6   9  12       77.86       75.28     13.12 o
 -10  10  12      791.47      760.52     32.82 o
  -9  10  12       43.51       27.77     10.54 o
  -8  10  12      663.20      620.06     30.19 o
  -7  10  12      449.85      445.94     45.02 o
  -6  10  12      257.93      264.37     14.79 o
  -5  10  12      279.47      278.95     18.48 o
  -4  10  12     2237.77     2183.28     52.19 o
  -3  10  12      461.95      489.52     25.34 o
  -2  10  12     1241.21     1292.24     52.37 o
  -1  10  12      224.44      237.02     32.80 o
   0  10  12      595.67      680.98     53.96 o
   1  10  12        5.07        9.81      8.92 o
   2  10  12     3428.18     3358.61     91.17 o
   3  10  12      157.44      157.88     22.80 o
   4  10  12      372.59      368.12     32.39 o
   5  10  12      124.27      145.94     18.88 o
   6  10  12        7.02        4.18      3.41 o
  -9  11  12      639.13      592.63     33.63 o
  -8  11  12       53.93       50.03     12.28 o
  -7  11  12       60.32       42.81     12.99 o
  -6  11  12      612.36      654.27     25.43 o
  -5  11  12     1946.61     1992.71     47.09 o
  -4  11  12      212.08      226.86     17.16 o
  -3  11  12        6.72        5.17      8.99 o
  -2  11  12     2246.46     2246.83     68.35 o
  -1  11  12      230.02      217.85     32.28 o
   0  11  12       27.40       19.68     12.39 o
   1  11  12      655.45      654.26     49.32 o
   2  11  12      970.35      940.55     49.01 o
   3  11  12       12.24        0.59      8.17 o
   4  11  12     1116.24     1192.73     52.19 o
   5  11  12      260.78      265.70     16.13 o
   6  11  12      108.61       98.15     11.36 o
  -9  12  12        1.36       -2.56      5.39 o
  -8  12  12      277.93      237.50     23.09 o
  -7  12  12       10.32       32.25     10.86 o
  -6  12  12      291.91      273.21     43.54 o
  -5  12  12     1083.82     1128.28     34.18 o
  -4  12  12       48.07       51.83      9.02 o
  -3  12  12        9.67       -0.45     10.12 o
  -2  12  12      239.43      235.95     55.82 o
  -1  12  12       61.49       54.06     11.53 o
   0  12  12      418.88      430.64     41.27 o
   1  12  12      256.44      274.00     20.72 o
   2  12  12      152.63      166.30     22.21 o
   3  12  12      201.79      218.09     16.18 o
   4  12  12       55.36       55.35     12.74 o
   5  12  12        6.37        1.62      2.82 o
  -8  13  12      286.17      269.83     22.02 o
  -7  13  12       15.08        2.01      5.97 o
  -6  13  12        7.77        8.58      5.76 o
  -5  13  12        9.85       12.88      4.85 o
  -4  13  12       40.02       49.20     10.63 o
  -3  13  12        3.00       -6.58      6.58 o
  -2  13  12        3.27        1.17      8.04 o
  -1  13  12       48.59       46.35     10.47 o
   0  13  12      470.40      503.64     42.06 o
   1  13  12     1467.13     1512.06     78.01 o
   2  13  12      106.90       99.98     16.31 o
   3  13  12       22.73       23.70      9.00 o
   4  13  12       17.50       32.17      8.74 o
   5  13  12       28.41       25.68      5.90 o
  -8  14  12      237.05      216.01     15.36 o
  -6  14  12       18.27       23.85      8.19 o
  -5  14  12      287.66      321.71     29.57 o
  -4  14  12      161.78      165.53     15.76 o
  -3  14  12        2.26        2.24      5.92 o
  -2  14  12       83.29       89.41     12.60 o
  -1  14  12      601.61      603.24     31.42 o
   0  14  12       82.71       86.86     12.79 o
   1  14  12        0.32       -3.34      4.82 o
   2  14  12      366.30      371.19     26.70 o
   3  14  12        0.08       -2.62      5.79 o
   4  14  12        6.11        4.73      2.96 o
  -6  15  12      394.78      320.91     20.01 o
  -5  15  12      631.20      605.78     35.10 o
  -4  15  12        0.10        8.99      8.23 o
  -3  15  12      122.70      111.18     14.25 o
  -2  15  12      778.79      776.70     37.46 o
  -1  15  12        0.29        4.63      5.15 o
   0  15  12        2.32        1.39      7.58 o
   1  15  12      669.39      796.21     43.54 o
   2  15  12       68.36       64.60     10.23 o
   3  15  12       90.70       80.30     11.48 o
  -5  16  12        0.05        3.73      4.88 o
  -4  16  12       16.74       12.20      7.47 o
  -3  16  12      218.11      243.22     24.38 o
  -2  16  12       36.12       31.81      8.70 o
  -1  16  12       58.73       56.77      8.53 o
   0  16  12      477.31      494.23     21.60 o
   1  16  12      121.69      124.25     15.70 o
   2  16  12      150.54      118.75     13.64 o
  -4  17  12      541.19      487.65     25.79 o
  -3  17  12      295.55      294.60     22.28 o
  -2  17  12        3.78       10.62      6.32 o
  -1  17  12      105.97       90.95     19.86 o
   0  17  12      410.99      331.71     19.58 o
 -11   1  13      215.95      206.71     26.31 o
 -10   1  13      487.39      556.85     27.76 o
  -9   1  13      303.48      312.39     27.23 o
  -8   1  13     1416.13     1467.43     80.50 o
  -7   1  13     1428.89     1449.60     55.72 o
  -6   1  13       56.32       52.50     11.92 o
  -5   1  13     1362.86     1332.07     55.51 o
  -4   1  13     5002.80     4907.30     94.20 o
  -3   1  13      905.55      944.77     25.57 o
  -2   1  13      302.51      277.13     12.90 o
  -1   1  13      650.72      685.39     20.21 o
   0   1  13     3337.78     3402.18     50.93 o
   1   1  13      367.85      366.26     15.77 o
   2   1  13     1061.77     1083.60     27.18 o
   3   1  13     1044.77     1058.82     26.67 o
   4   1  13       61.37       51.91      7.05 o
   5   1  13      475.31      489.68     20.79 o
   6   1  13     1469.46     1440.11     32.37 o
   7   1  13       76.90       53.82     11.15 o
 -11   2  13       63.07       65.80     11.08 o
 -10   2  13     1290.97     1335.20     41.90 o
  -9   2  13        7.11        0.01     11.07 o
  -8   2  13     1861.40     1926.59     67.74 o
  -7   2  13        0.23       -6.63      8.07 o
  -6   2  13      503.03      573.81     34.89 o
  -5   2  13      587.95      547.93     33.37 o
  -4   2  13       29.07       37.28      8.31 o
  -3   2  13      662.92      652.07     27.61 o
  -2   2  13      178.03      189.33     10.53 o
  -1   2  13       51.25       41.32      8.78 o
   0   2  13     2079.06     2007.69     38.06 o
   1   2  13      712.97      728.42     23.94 o
   2   2  13     1045.00     1105.35     27.24 o
   3   2  13      697.14      666.84     21.09 o
   4   2  13      369.25      372.89     16.78 o
   5   2  13      267.23      239.10     14.75 o
   6   2  13      307.89      335.59     17.68 o
 -11   3  13        0.13        0.56      5.14 o
 -10   3  13      563.23      589.21     27.17 o
  -9   3  13       53.29       48.34     10.84 o
  -8   3  13      350.60      414.46     29.28 o
  -7   3  13      284.10      326.31     26.91 o
  -6   3  13      937.42      808.31     41.15 o
  -5   3  13       23.27       35.85     14.39 o
  -4   3  13    10158.86     9948.99    175.16 o
  -3   3  13        1.14        3.60      3.97 o
  -2   3  13     2098.87     2081.27     43.79 o
  -1   3  13      813.88      839.76     24.70 o
   0   3  13      254.45      229.72     12.29 o
   1   3  13      159.59      185.23     11.13 o
   2   3  13      575.78      585.12     24.36 o
   3   3  13       96.60      118.56      9.99 o
   4   3  13      264.80      282.81     16.66 o
   5   3  13      126.17      132.02     11.07 o
   6   3  13     1174.64     1271.19     64.78 o
   7   3  13       40.19       34.14      8.61 o
 -11   4  13       62.92       64.65     10.98 o
 -10   4  13      689.59      673.01     22.52 o
  -9   4  13      154.42      131.69     17.52 o
  -8   4  13      762.38      818.06     39.89 o
  -7   4  13      124.13      138.64     17.81 o
  -6   4  13      366.69      368.12     28.22 o
  -5   4  13       13.50       24.79      8.06 o
  -4   4  13      206.59      209.29     13.69 o
  -3   4  13       50.61       42.85      6.34 o
  -2   4  13      273.35      277.54     16.52 o
  -1   4  13      489.51      489.74     19.21 o
   0   4  13     4335.22     4266.84     76.99 o
   1   4  13      239.24      225.13     13.53 o
   2   4  13      828.19      878.49     29.16 o
   3   4  13       30.14       15.72     11.12 o
   4   4  13       59.35       53.73      7.74 o
   5   4  13        7.43       26.58      7.71 o
   6   4  13       43.53       35.15     11.33 o
   7   4  13        0.27        3.60      4.83 o
 -11   5  13      328.52      302.75     14.34 o
 -10   5  13      345.21      343.16     20.59 o
  -9   5  13      514.27      531.42     23.16 o
  -8   5  13      700.87      703.44     42.82 o
  -7   5  13     1382.21     1320.05     40.83 o
  -6   5  13     1914.41     1779.56     57.17 o
  -5   5  13     2273.06     2227.57     66.49 o
  -4   5  13      515.87      495.49     25.32 o
  -3   5  13      363.99      344.17     17.91 o
  -2   5  13      491.63      491.92     21.97 o
  -1   5  13      138.04      157.96     13.12 o
   0   5  13      596.62      651.81     22.62 o
   1   5  13      833.62      848.49     33.18 o
   2   5  13     1073.21     1007.92     63.41 o
   3   5  13      452.21      433.66     28.22 o
   4   5  13      509.56      535.63     29.47 o
   5   5  13      258.01      278.19     19.88 o
   6   5  13      156.33      164.78     20.66 o
   7   5  13       29.51       26.96      7.73 o
 -11   6  13       73.85       65.46      8.73 o
 -10   6  13       38.11       43.57      8.00 o
  -9   6  13      227.85      226.14     14.76 o
  -8   6  13       62.04       61.09      9.20 o
  -7   6  13       37.39       26.35      7.07 o
  -6   6  13        2.18        4.39      4.98 o
  -5   6  13      550.49      554.25     26.51 o
  -4   6  13        1.22        0.76      8.06 o
  -3   6  13     1412.80     1324.06     52.13 o
  -2   6  13        3.76       -3.44      3.44 o
  -1   6  13      129.21      124.85     13.77 o
   0   6  13      512.02      560.72     30.70 o
   1   6  13      705.88      726.58     51.32 o
   2   6  13       30.48       29.77     13.38 o
   3   6  13      330.55      347.39     25.00 o
   4   6  13      110.41      123.30     22.11 o
   5   6  13       14.81        9.24      9.65 o
   6   6  13        9.20       21.23      8.57 o
   7   6  13      135.87      155.40     13.80 o
 -10   7  13       52.10       44.64     13.22 o
  -9   7  13      107.32       89.99     12.16 o
  -8   7  13        1.05       24.71      8.15 o
  -7   7  13      263.29      270.34     18.06 o
  -6   7  13      380.88      367.38     21.41 o
  -5   7  13       37.66       59.55      7.81 o
  -4   7  13     2402.08     2429.88     69.47 o
  -3   7  13       92.65       89.14     14.87 o
  -2   7  13     1467.50     1570.69     57.76 o
  -1   7  13       45.27       56.42     12.67 o
   0   7  13        1.82       22.93     15.55 o
   1   7  13     1586.84     1758.62     77.30 o
   2   7  13      632.89      704.98     50.96 o
   3   7  13      307.85      328.58     35.49 o
   4   7  13      175.62      182.83     25.83 o
   5   7  13      103.80      114.94     19.07 o
   6   7  13      716.41      763.45     38.62 o
 -10   8  13      391.86      362.66     24.18 o
  -9   8  13       76.30       58.63      9.22 o
  -8   8  13     1982.25     2077.28     53.31 o
  -7   8  13      135.83      121.73     12.25 o
  -6   8  13     1121.24     1119.82     36.18 o
  -5   8  13       15.20       -0.05      4.87 o
  -4   8  13       56.28       37.04      9.00 o
  -3   8  13       86.77      100.86     15.75 o
  -2   8  13      150.80      174.69     20.27 o
  -1   8  13       19.58       22.05      9.07 o
   0   8  13     3131.34     3238.05    116.17 o
   1   8  13        0.25       23.57      8.60 o
   2   8  13     2072.45     2204.71     85.86 o
   3   8  13       27.02       22.75     11.09 o
   4   8  13        2.51        2.13      9.49 o
   5   8  13       89.91      107.90     17.27 o
   6   8  13        9.40       11.56      5.57 o
 -10   9  13      167.53      130.95     13.32 o
  -9   9  13      388.26      390.00     32.69 o
  -8   9  13      869.74      842.87     34.31 o
  -7   9  13      212.86      203.54     14.87 o
  -6   9  13     2925.08     2942.82     49.69 o
  -5   9  13     1315.33     1360.55     39.67 o
  -4   9  13      124.80      139.33     13.67 o
  -3   9  13      860.24      927.87     44.02 o
  -2   9  13     2010.90     2026.19     65.68 o
  -1   9  13      594.96      603.26     36.00 o
   0   9  13       39.26       15.66     13.18 o
   1   9  13     1028.52     1051.12     41.51 o
   2   9  13      260.90      289.20     29.71 o
   3   9  13      374.41      365.83     33.35 o
   4   9  13     1266.56     1399.88     60.82 o
   5   9  13      419.19      465.58     31.08 o
   6   9  13       50.29       52.83      9.24 o
  -9  10  13        5.49        7.90      5.98 o
  -8  10  13       55.01       52.31      8.91 o
  -7  10  13       52.89       48.10     10.43 o
  -6  10  13      605.41      596.53     29.24 o
  -5  10  13      617.23      604.20     26.00 o
  -4  10  13       16.53        6.10      7.81 o
  -3  10  13      231.45      211.70     21.28 o
  -2  10  13       33.18       33.25     10.43 o
  -1  10  13        0.41       -8.64      9.09 o
   0  10  13       61.87       63.99     19.47 o
   1  10  13      106.82       82.57     18.94 o
   2  10  13       54.66       53.09     13.34 o
   3  10  13       17.44       19.66      9.77 o
   4  10  13        1.25        2.69      7.61 o
   5  10  13        0.61       16.42      6.91 o
  -9  11  13      817.44      668.14     30.51 o
  -8  11  13       62.42       51.83     11.64 o
  -7  11  13       32.93       25.69      9.82 o
  -6  11  13      229.06      214.02     17.33 o
  -5  11  13      211.81      201.04     15.15 o
  -4  11  13       11.58        7.37      5.69 o
  -3  11  13      597.83      572.81     36.20 o
  -2  11  13      376.27      407.14     29.18 o
  -1  11  13        9.67        2.13      8.66 o
   0  11  13      849.55      828.45     39.84 o
   1  11  13      394.48      341.77     34.29 o
   3  11  13       83.15       95.86     14.83 o
   4  11  13      135.29      129.01     14.26 o
   5  11  13        2.71        2.28      3.48 o
  -8  12  13      385.81      330.08     23.45 o
  -7  12  13        3.75        2.63      6.14 o
  -6  12  13       72.74       60.13      7.47 o
  -5  12  13      134.86      140.50     11.83 o
  -4  12  13       94.48      104.82     14.06 o
  -3  12  13      674.34      642.99     33.96 o
  -2  12  13      493.57      514.41     31.17 o
  -1  12  13        5.23       12.96      8.09 o
   0  12  13      346.35      365.51     25.88 o
   1  12  13       14.39       19.88      7.06 o
   2  12  13      670.07      692.99     39.00 o
   3  12  13        0.15       -0.84      4.22 o
   4  12  13       31.35       34.28      8.92 o
  -7  13  13      159.31      151.73     16.94 o
  -6  13  13      778.42      708.93     35.49 o
  -5  13  13      347.62      372.42     20.86 o
  -4  13  13      178.06      147.30     14.91 o
  -3  13  13      514.43      501.52     28.17 o
  -2  13  13     1571.52     1713.99     52.92 o
  -1  13  13        4.35        3.02      6.40 o
   0  13  13      143.00      165.01     16.50 o
   1  13  13      148.25      160.17     22.80 o
   2  13  13        2.13        5.64      3.95 o
   3  13  13       10.25       15.20     12.60 o
  -6  14  13      172.24      122.02     13.36 o
  -5  14  13        6.84       15.97      9.61 o
  -4  14  13        6.82       16.87      6.21 o
  -3  14  13      265.07      240.40     18.11 o
  -2  14  13      488.85      568.47     28.20 o
  -1  14  13        3.37        6.24     16.66 o
   0  14  13      283.77      285.83     19.84 o
   1  14  13       11.36       -6.75      7.76 o
   2  14  13       48.97       50.62      6.61 o
   3  14  13       53.94       45.93      8.34 o
  -5  15  13      196.35      140.94     15.21 o
  -4  15  13      771.09      743.63     39.55 o
  -3  15  13      114.07      114.06     15.40 o
  -2  15  13        7.21        2.96      4.65 o
  -1  15  13      161.10      149.35     13.20 o
   0  15  13      203.75      185.20     13.98 o
   1  15  13      462.41      419.58     27.91 o
   2  15  13       69.23       79.29     11.10 o
  -4  16  13        1.14        0.00      4.83 o
  -3  16  13        8.05        7.47      6.18 o
  -2  16  13        8.08       12.78      4.76 o
  -1  16  13       81.08       73.24      8.23 o
   0  16  13       23.51       15.08      6.27 o
   1  16  13       20.73       15.59      5.45 o
 -11   0  14      105.34       98.43     11.77 o
 -10   0  14     1966.14     2014.73     69.65 o
  -9   0  14      188.05      199.61     27.26 o
  -8   0  14      469.56      429.19     41.70 o
  -7   0  14       46.56       24.91     14.02 o
  -6   0  14        1.87        7.92     11.57 o
  -5   0  14      365.13      305.09     36.94 o
  -4   0  14       62.92       66.00     13.51 o
  -3   0  14     1763.84     1724.51     65.58 o
  -2   0  14      440.30      451.19     29.94 o
  -1   0  14      508.07      490.65     36.16 o
   0   0  14      318.08      282.68     25.08 o
   1   0  14     1557.48     1434.63     80.76 o
   2   0  14     1645.13     1797.98     76.61 o
   3   0  14     1035.04     1063.61     37.06 o
   4   0  14      267.00      231.22     21.11 o
   5   0  14       25.87       19.25      7.28 o
   6   0  14      754.78      746.75     37.84 o
 -11   1  14      122.95       90.70     11.52 o
 -10   1  14      483.42      487.27     24.51 o
  -9   1  14        0.81       -0.21      9.99 o
  -8   1  14     1845.07     1934.96     61.76 o
  -7   1  14       23.68       20.13     10.16 o
  -6   1  14        1.71        5.65      7.24 o
  -5   1  14     1091.05     1039.23     58.03 o
  -4   1  14     9087.91     8631.50    102.03 o
  -3   1  14      421.11      420.46     19.88 o
  -2   1  14        5.39        3.16      4.80 o
  -1   1  14        2.07        1.44      6.04 o
   0   1  14      176.47      165.56     13.62 o
   1   1  14      427.64      425.14     21.60 o
   2   1  14     1563.10     1595.76     40.62 o
   3   1  14     1104.18     1181.02     30.12 o
   4   1  14      223.99      240.22     15.18 o
   5   1  14      284.67      319.01     17.73 o
   6   1  14      650.54      658.16     36.18 o
 -11   2  14      246.25      179.95     15.93 o
 -10   2  14      414.72      426.34     22.50 o
  -9   2  14      592.09      574.87     30.94 o
  -8   2  14      134.38      147.96     18.75 o
  -7   2  14        1.68        4.97      7.22 o
  -6   2  14       10.14       26.76      8.76 o
  -5   2  14       15.10       22.26     19.59 o
  -4   2  14      139.44      118.75     17.21 o
  -3   2  14       15.50       13.11      5.93 o
  -2   2  14      933.16      892.54     28.51 o
  -1   2  14      531.78      509.89     19.78 o
   0   2  14      310.94      336.99     18.33 o
   1   2  14        2.98        9.73      6.30 o
   2   2  14      387.27      401.49     20.53 o
   3   2  14        3.05        1.93      4.88 o
   4   2  14        9.80        9.46      5.87 o
   5   2  14       24.84       19.96      5.94 o
   6   2  14      147.24      119.20     16.45 o
 -11   3  14      271.25      250.04     18.51 o
 -10   3  14      114.81      112.01     11.71 o
  -9   3  14      662.98      693.55     52.03 o
  -8   3  14       76.11       95.48     14.90 o
  -7   3  14     3024.92     2972.80     78.27 o
  -6   3  14        5.39       15.35     11.56 o
  -5   3  14     4346.70     4381.90    182.75 o
  -4   3  14     1620.13     1560.54     93.37 o
  -3   3  14     2148.37     2137.71     43.78 o
  -2   3  14        0.95        6.92      6.51 o
  -1   3  14        1.59       10.23      5.45 o
   0   3  14      830.27      839.48     34.32 o
   1   3  14      459.51      452.45     25.54 o
   2   3  14     2569.42     2592.36     51.22 o
   3   3  14      367.59      331.36     20.46 o
   4   3  14      161.67      171.45     14.42 o
   5   3  14      105.43       99.81     17.95 o
   6   3  14      246.12      251.24     22.60 o
 -11   4  14       45.94       32.30      7.56 o
 -10   4  14       54.67       66.23      9.14 o
  -9   4  14        0.57        7.65      5.50 o
  -8   4  14     1425.52     1420.12     50.72 o
  -7   4  14      215.15      232.46     22.68 o
  -6   4  14      126.54      114.43     16.46 o
  -5   4  14     1189.53     1055.90     46.11 o
  -4   4  14      529.32      543.78     32.32 o
  -3   4  14      336.38      310.65     25.36 o
  -2   4  14       11.22       19.76      9.03 o
  -1   4  14      613.77      637.89     28.20 o
   0   4  14      723.57      766.54     31.43 o
   1   4  14     1403.61     1432.01     42.62 o
   2   4  14       47.68       42.18      8.64 o
   3   4  14      550.10      542.68     31.16 o
   4   4  14      102.77       99.90     20.42 o
   5   4  14        6.38        4.69      8.40 o
   6   4  14       87.01       78.35     13.43 o
 -10   5  14       45.12       35.38     10.64 o
  -9   5  14        2.83        2.67      5.99 o
  -8   5  14      219.58      249.52     24.16 o
  -7   5  14      531.65      513.05     43.25 o
  -6   5  14     1983.92     2038.39     63.67 o
  -5   5  14      289.66      326.66     25.73 o
  -4   5  14     1353.74     1370.46     41.64 o
  -3   5  14       37.94       44.77     10.20 o
  -2   5  14     2925.14     2897.65     62.79 o
  -1   5  14     1323.36     1356.59     52.71 o
   0   5  14        6.51       -1.55      8.10 o
   1   5  14      401.34      372.63     26.21 o
   2   5  14     2032.89     2092.25     59.07 o
   3   5  14       37.46       31.33      9.44 o
   4   5  14      322.45      319.31     32.79 o
   5   5  14      126.79      112.95     18.40 o
   6   5  14      433.58      467.19     28.19 o
 -10   6  14      140.85      119.58     15.92 o
  -9   6  14       25.81       24.34      8.81 o
  -8   6  14     1660.16     1731.78     52.31 o
  -7   6  14        2.07       -0.92      7.86 o
  -6   6  14      752.99      704.13     36.90 o
  -5   6  14      175.76      201.82     16.28 o
  -4   6  14        9.69        8.65      7.69 o
  -3   6  14       12.79       20.00      8.77 o
  -2   6  14      594.01      600.08     35.97 o
  -1   6  14      199.02      200.11     21.48 o
   0   6  14     2975.34     3070.71    138.35 o
   1   6  14      467.06      463.08     29.10 o
   2   6  14     1021.36     1014.27     41.36 o
   3   6  14        9.45       13.80      9.73 o
   4   6  14      130.93      152.20     22.32 o
   5   6  14        3.01        2.30      6.33 o
   6   6  14       47.45       40.28      9.06 o
 -10   7  14       74.28       63.01     11.23 o
  -9   7  14      110.77       91.41     11.38 o
  -8   7  14     1452.80     1455.28     45.29 o
  -7   7  14      216.55      198.15     19.13 o
  -6   7  14     3992.03     4047.52    141.02 o
  -5   7  14      284.52      280.56     18.87 o
  -4   7  14      717.58      662.45     36.64 o
  -3   7  14     1084.44     1081.43     61.85 o
  -2   7  14     1716.86     1748.13     61.41 o
  -1   7  14      686.71      678.73     38.12 o
   0   7  14      504.32      548.41     47.29 o
   1   7  14     1944.05     1851.58     79.39 o
   2   7  14      415.29      358.35     24.60 o
   3   7  14      529.90      598.41     43.51 o
   4   7  14      345.92      413.15     34.46 o
   5   7  14      290.14      319.24     26.37 o
   6   7  14       30.66       22.12      6.82 o
  -9   8  14      121.14      106.60     16.15 o
  -8   8  14       52.13       54.02     16.49 o
  -7   8  14       16.33       18.61      7.29 o
  -6   8  14       14.96       19.05      7.87 o
  -5   8  14        0.31       -8.05      8.05 o
  -4   8  14       78.32      105.85     16.00 o
  -3   8  14      845.61      860.33     42.55 o
  -2   8  14      254.69      237.80     23.54 o
  -1   8  14       16.20       21.83      7.33 o
   0   8  14        0.31       10.12      8.40 o
   1   8  14       54.16       37.32      9.41 o
   2   8  14       17.85       20.78      7.07 o
   3   8  14      170.43      165.66     22.97 o
   4   8  14        0.13       19.17      9.11 o
   5   8  14      188.83      209.31     20.07 o
  -8   9  14       47.40       49.24     14.72 o
  -7   9  14       38.57       26.52     10.59 o
  -6   9  14      131.84      128.99     20.95 o
  -5   9  14      280.77      309.31     23.66 o
  -4   9  14       32.09       30.13      9.58 o
  -3   9  14     1331.73     1342.44     52.01 o
  -2   9  14      508.53      510.37     32.76 o
  -1   9  14       22.86       17.71      7.75 o
   0   9  14      418.33      378.29     27.83 o
   1   9  14      193.63      156.12     25.56 o
   2   9  14       44.31       56.55     10.16 o
   3   9  14        1.34        0.45      8.66 o
   4   9  14      494.02      492.01     31.38 o
   5   9  14       19.81       23.71      7.18 o
  -7  10  14        2.71       -1.79      5.08 o
  -6  10  14       21.96       21.03      7.27 o
  -5  10  14      190.13      229.85     19.40 o
  -4  10  14       83.61       91.72     14.76 o
  -3  10  14        2.34        9.93      8.07 o
  -2  10  14     2264.96     2298.02     66.94 o
  -1  10  14      135.83      122.76     16.55 o
   0  10  14      133.54      152.21     17.48 o
   1  10  14       16.39       12.01     10.02 o
   2  10  14      363.00      389.01     21.85 o
   3  10  14      106.33       94.41     14.74 o
   4  10  14       35.42       33.65      8.90 o
  -6  11  14      958.21      933.38     80.99 o
  -5  11  14      263.94      295.57     23.39 o
  -4  11  14       10.08       20.24      8.21 o
  -3  11  14     1330.26     1323.82     48.27 o
  -2  11  14      813.45      824.74     39.24 o
  -1  11  14        0.84        7.30      7.78 o
   0  11  14      154.11      146.28     16.63 o
   1  11  14      562.52      634.09     44.17 o
   2  11  14       14.30        4.59     13.36 o
   3  11  14       61.85       66.41     10.93 o
   4  11  14     1103.66     1039.56     36.36 o
  -6  12  14      315.53      279.01     15.71 o
  -5  12  14       29.71       18.26      6.28 o
  -4  12  14       87.80       88.52     12.54 o
  -3  12  14       12.25        4.26      6.77 o
  -2  12  14      640.01      684.61     69.48 o
  -1  12  14        1.75        5.60      6.77 o
   0  12  14      317.96      302.02     21.73 o
   1  12  14       29.37       21.40      9.55 o
   2  12  14       21.40       17.90     10.82 o
   3  12  14       12.94       22.74      5.95 o
  -5  13  14        5.46        9.25      5.04 o
  -4  13  14      192.70      176.28     15.06 o
  -3  13  14      223.70      222.55     17.99 o
  -2  13  14       24.54       25.47      8.61 o
  -1  13  14      251.07      260.82     42.18 o
   0  13  14      253.11      244.24     26.10 o
   1  13  14      436.72      419.10     31.20 o
   2  13  14       27.79       38.25      9.33 o
  -5  14  14      149.58      100.91     13.89 o
  -4  14  14      118.27       96.38     10.02 o
  -3  14  14       16.75       26.40      8.56 o
  -2  14  14      123.45      107.67     11.82 o
  -1  14  14       36.85       32.21      8.53 o
   0  14  14      158.32      157.69     18.82 o
   1  14  14       59.70       72.07     11.81 o
   2  14  14       99.72       94.83     11.69 o
  -4  15  14        2.50        1.78      5.11 o
  -3  15  14      375.22      322.91     15.74 o
  -2  15  14      195.80      176.42     12.54 o
  -1  15  14       14.19       10.53      5.99 o
   0  15  14       99.34       94.71     12.48 o
   1  15  14      263.77      236.50     16.98 o
 -10   1  15      185.74      193.69     19.33 o
  -9   1  15      419.09      463.57     26.51 o
  -8   1  15     1246.66     1360.87     49.70 o
  -7   1  15      481.00      521.17     32.94 o
  -6   1  15       65.80       60.85     13.30 o
  -5   1  15     1327.97     1385.13     53.61 o
  -4   1  15     2079.82     1947.70     42.47 o
  -3   1  15       63.35       60.94      9.56 o
  -2   1  15     1318.08     1335.75     41.36 o
  -1   1  15     1168.09     1124.84     32.96 o
   0   1  15      200.86      194.82     21.10 o
   1   1  15     1626.31     1646.96     41.51 o
   2   1  15     3768.45     3764.05     60.58 o
   3   1  15      827.32      849.64     31.44 o
   4   1  15       55.59       49.31     13.41 o
   5   1  15      598.54      623.71     38.11 o
 -10   2  15      397.09      416.61     20.34 o
  -9   2  15      454.40      473.01     35.84 o
  -8   2  15      859.00      842.75     39.06 o
  -7   2  15      698.66      700.30     48.71 o
  -6   2  15       13.25       30.00      9.48 o
  -5   2  15       75.10       88.85     14.87 o
  -4   2  15     1228.60     1124.51     37.40 o
  -3   2  15      566.16      544.07     36.38 o
  -2   2  15      129.33      104.33     15.32 o
  -1   2  15     1318.49     1274.16     43.08 o
   0   2  15      299.01      280.16     20.39 o
   1   2  15      496.63      525.27     23.59 o
   2   2  15       59.55       72.33      9.63 o
   3   2  15      452.33      447.95     22.98 o
   4   2  15       13.39        8.71      6.15 o
   5   2  15        2.29       -7.41      7.41 o
   6   2  15      233.18      197.76     15.88 o
 -10   3  15       68.70       58.67      7.87 o
  -9   3  15        7.88       15.56      6.86 o
  -8   3  15     1333.76     1491.19     50.82 o
  -7   3  15        6.57       21.40     13.81 o
  -6   3  15      161.76      185.66     20.30 o
  -5   3  15      644.89      636.13     36.13 o
  -4   3  15     1551.31     1597.54     43.75 o
  -3   3  15      237.66      260.25     18.28 o
  -2   3  15      200.19      175.11     19.39 o
  -1   3  15      430.20      418.08     23.07 o
   0   3  15       70.65       77.00     11.07 o
   1   3  15      582.79      588.43     28.67 o
   2   3  15     2458.18     2533.30     68.40 o
   3   3  15      369.14      369.17     24.86 o
   4   3  15      409.84      436.44     36.55 o
   5   3  15      191.04      210.21     21.70 o
   6   3  15      163.88      160.90     14.08 o
 -10   4  15      638.27      550.36     52.89 o
  -9   4  15      152.00      136.69     23.35 o
  -8   4  15      221.35      237.32     20.47 o
  -7   4  15        2.78       -0.98      7.33 o
  -6   4  15        5.78       20.34      8.42 o
  -5   4  15       47.07       29.80     10.08 o
  -4   4  15        7.62       12.73      7.44 o
  -3   4  15      118.90      149.00     17.57 o
  -2   4  15     1231.25     1206.88     49.16 o
  -1   4  15       92.89       91.37     19.91 o
   0   4  15       47.54       47.52      9.19 o
   1   4  15       88.54       77.88     11.56 o
   2   4  15       83.09       85.42     13.92 o
   3   4  15      123.60      151.39     16.02 o
   4   4  15        8.06       12.92      8.97 o
   5   4  15        3.61        7.84      5.66 o
   6   4  15       65.83       53.93      8.55 o
 -10   5  15       57.43       59.65     10.95 o
  -9   5  15       83.07       98.58     11.55 o
  -8   5  15      358.73      346.70     23.57 o
  -7   5  15      605.17      636.13     34.00 o
  -6   5  15       29.19       39.07      9.67 o
  -5   5  15      203.47      242.65     22.11 o
  -4   5  15      356.26      353.39     25.56 o
  -3   5  15     1184.16     1149.03     68.57 o
  -2   5  15      924.25      881.02     60.23 o
  -1   5  15      692.65      709.60     34.67 o
   0   5  15      480.95      493.44     29.47 o
   1   5  15      569.13      599.29     31.54 o
   2   5  15     1061.15     1097.28     43.27 o
   3   5  15      424.43      440.81     37.85 o
   4   5  15     1001.82     1054.04     52.85 o
   5   5  15      209.20      218.91     20.85 o
 -10   6  15       19.86       12.88      5.65 o
  -9   6  15       41.84       32.25      6.37 o
  -8   6  15       48.37       64.29     10.48 o
  -7   6  15       65.83       62.51     11.53 o
  -6   6  15       64.35       61.60     11.84 o
  -5   6  15      207.07      224.84     20.87 o
  -4   6  15      587.96      628.57     50.67 o
  -3   6  15      235.18      235.25     31.89 o
  -2   6  15        0.16      -14.72     14.72 o
  -1   6  15        0.30       11.43     12.43 o
   0   6  15      631.61      678.28     33.66 o
   1   6  15      436.64      459.35     27.30 o
   2   6  15       10.02        3.04      5.74 o
   3   6  15      194.78      182.26     25.16 o
   4   6  15        0.71       -5.63      7.53 o
   5   6  15       15.21       28.97      8.05 o
  -9   7  15        4.52        8.51      4.09 o
  -8   7  15      228.06      228.46     17.31 o
  -7   7  15       36.53       19.72      7.69 o
  -6   7  15      815.36      823.94     36.73 o
  -5   7  15      184.18      201.63     29.23 o
  -4   7  15      212.73      243.29     22.51 o
  -3   7  15      603.75      566.12     34.30 o
  -2   7  15      185.22      199.34     29.31 o
  -1   7  15      673.57      661.65     51.25 o
   0   7  15       31.00       41.08     14.69 o
   1   7  15       90.36       65.31     11.62 o
   2   7  15     1686.47     1681.65     48.92 o
   3   7  15       99.25       79.30     15.93 o
   4   7  15      125.36      114.44     16.49 o
   5   7  15       68.45       63.22     10.09 o
  -9   8  15       38.35       41.51      9.25 o
  -8   8  15      704.42      654.49     25.59 o
  -7   8  15      118.12      120.54     18.86 o
  -6   8  15        2.69        9.90     10.58 o
  -5   8  15      625.34      597.65     46.23 o
  -4   8  15      829.47      838.86     39.72 o
  -3   8  15      325.82      307.75     25.16 o
  -2   8  15     1355.62     1379.86     77.93 o
  -1   8  15        0.03        1.37      9.67 o
   0   8  15     1288.42     1288.29     67.79 o
   1   8  15      284.75      301.33     21.68 o
   2   8  15       11.67       11.34     16.60 o
   3   8  15       27.82       31.70      9.94 o
   4   8  15       64.73       47.97      9.92 o
  -8   9  15       60.56       61.67      9.97 o
  -7   9  15      147.94      126.57     17.76 o
  -6   9  15     2535.22     2617.48     85.58 o
  -5   9  15        0.07        6.08      6.22 o
  -4   9  15       58.24       57.35     11.49 o
  -3   9  15     1579.83     1625.85     55.08 o
  -2   9  15      515.61      532.60     32.30 o
  -1   9  15       99.37       99.89     20.36 o
   0   9  15      646.79      638.08     47.00 o
   1   9  15     1613.81     1559.96     67.26 o
   2   9  15        0.10       16.26      8.12 o
   3   9  15     1103.31      965.10     40.77 o
   4   9  15      603.51      459.29     24.08 o
  -7  10  15        6.58       14.81      7.61 o
  -6  10  15      141.93      117.96     17.40 o
  -5  10  15      232.66      231.17     18.51 o
  -4  10  15        4.65       16.96      6.76 o
  -3  10  15      111.26      116.98     15.07 o
  -2  10  15        2.22        7.77      7.07 o
  -1  10  15       48.86       55.50     16.49 o
   0  10  15      417.52      406.30     35.98 o
   1  10  15       82.55       55.47     13.37 o
   2  10  15       10.23        0.24      3.49 o
   3  10  15      116.50      105.16      9.49 o
  -6  11  15      296.70      269.75     23.05 o
  -5  11  15      383.24      374.12     21.34 o
  -4  11  15      586.54      566.80     28.57 o
  -3  11  15     1300.34     1219.30     43.41 o
  -2  11  15       29.08       25.59      8.89 o
  -1  11  15       81.55       63.00     16.15 o
   0  11  15      136.45      129.52     20.38 o
   1  11  15       20.90       26.22      9.79 o
   2  11  15       40.43       30.89      9.14 o
  -6  12  15       56.94       31.70      7.78 o
  -5  12  15       15.90        4.70      6.22 o
  -4  12  15       20.48       17.57      6.21 o
  -3  12  15        9.33       14.15      6.54 o
  -2  12  15      737.82      767.09     32.47 o
  -1  12  15      190.60      180.11     22.68 o
   0  12  15       55.39       63.74     14.13 o
   1  12  15       21.55       15.24      8.17 o
   2  12  15      115.17      102.69     12.44 o
  -5  13  15      135.73      119.26     13.02 o
  -4  13  15       52.22       47.61      7.64 o
  -3  13  15      297.32      338.87     19.47 o
  -2  13  15       87.12       90.40     15.37 o
  -1  13  15        3.85        7.36      7.74 o
   0  13  15      739.69      752.36     38.18 o
   1  13  15       73.70       82.21     12.28 o
  -4  14  15       36.93       18.42      5.81 o
  -3  14  15        0.42        7.85      5.23 o
  -2  14  15      243.77      265.42     21.15 o
  -1  14  15      246.12      252.51     20.70 o
   0  14  15       15.99       16.95      6.66 o
 -10   0  16     1543.93     1486.38     48.27 o
  -9   0  16      546.83      632.20     40.34 o
  -8   0  16        9.58       20.89     10.58 o
  -7   0  16      645.44      652.27     49.25 o
  -6   0  16      131.49      100.55     21.77 o
  -5   0  16       36.79       26.31     12.62 o
  -4   0  16      469.81      485.06     30.08 o
  -3   0  16       54.52       41.91     10.50 o
  -2   0  16     1671.22     1616.19     54.25 o
  -1   0  16      338.09      328.45     38.72 o
   0   0  16      349.97      383.61     28.18 o
   1   0  16      199.65      185.65     20.08 o
   2   0  16       82.00       63.19     12.31 o
   3   0  16      277.07      298.87     31.33 o
   4   0  16      108.86      143.60     19.63 o
 -10   1  16       28.59       20.46      5.12 o
  -9   1  16       38.60       31.51      7.99 o
  -8   1  16     1279.50     1398.20     47.18 o
  -7   1  16       17.46       48.74     11.00 o
  -6   1  16       35.25       29.50      9.41 o
  -5   1  16      152.78      172.18     21.57 o
  -4   1  16     1356.16     1356.56     34.96 o
  -3   1  16       20.94       12.35      4.38 o
  -2   1  16      856.92      789.43     32.09 o
  -1   1  16      822.22      830.06     42.79 o
   0   1  16       59.32       49.15      9.43 o
   1   1  16     1886.59     1914.30     43.01 o
   2   1  16     1643.38     1637.05     37.85 o
   3   1  16       85.80       77.23     12.12 o
   4   1  16      347.82      406.68     31.54 o
 -10   2  16      331.73      320.02     15.42 o
  -9   2  16      395.33      401.35     31.69 o
  -8   2  16       83.35       95.65     20.95 o
  -7   2  16      106.38       98.19     14.67 o
  -6   2  16       14.12        3.21      7.00 o
  -5   2  16       87.27       75.85     17.16 o
  -4   2  16        6.60       -5.19      5.32 o
  -3   2  16        3.00        5.13      5.13 o
  -2   2  16      221.27      198.83     16.78 o
  -1   2  16        1.75       21.68      8.21 o
   0   2  16        4.98        7.73      6.03 o
   1   2  16      283.20      271.46     19.17 o
   2   2  16        4.34       15.87      8.77 o
   3   2  16        5.16        9.45      7.41 o
   4   2  16        4.40        4.66      6.89 o
 -10   3  16       40.21       28.73      5.33 o
  -9   3  16      263.07      293.83     18.59 o
  -8   3  16      536.27      544.43     28.92 o
  -7   3  16      679.21      730.61     35.81 o
  -6   3  16       23.57       13.90      7.54 o
  -5   3  16     1543.25     1632.62     43.23 o
  -4   3  16      405.47      401.35     21.75 o
  -3   3  16      635.46      635.29     34.67 o
  -2   3  16     1206.88     1166.62     47.25 o
  -1   3  16      823.04      864.91     28.50 o
   0   3  16      198.22      206.97     16.91 o
   1   3  16      286.73      315.08     24.64 o
   2   3  16     2621.45     2606.46     64.76 o
   3   3  16        7.27       21.07      9.82 o
   4   3  16      473.82      437.54     31.72 o
   5   3  16      114.37       81.69     11.30 o
 -10   4  16       13.70       12.53      5.25 o
  -9   4  16       24.42       18.01      5.82 o
  -8   4  16      159.94      190.77     17.11 o
  -7   4  16      610.78      629.70     32.76 o
  -6   4  16       50.84       32.50      9.18 o
  -5   4  16        6.17        1.89     14.85 o
  -4   4  16     1369.50     1420.30     49.42 o
  -3   4  16      166.15      177.40     18.44 o
  -2   4  16       85.67       87.71     14.47 o
  -1   4  16      361.56      342.14     20.20 o
   0   4  16      169.56      192.93     15.22 o
   1   4  16      346.19      361.21     25.36 o
   2   4  16      120.57      111.99     14.28 o
   3   4  16      283.27      253.34     26.81 o
   4   4  16       50.48       56.18     12.05 o
   5   4  16       11.16       11.09      5.29 o
  -9   5  16      151.15      146.41     14.52 o
  -8   5  16      352.90      349.02     21.71 o
  -7   5  16       18.58       28.43      8.82 o
  -6   5  16      962.77     1000.90     41.08 o
  -5   5  16     1057.20     1024.51     41.52 o
  -4   5  16       35.21       54.46     17.66 o
  -3   5  16      207.78      206.90     28.69 o
  -2   5  16      233.11      232.94     30.10 o
  -1   5  16      330.16      274.98     31.35 o
   0   5  16       75.65       72.88     14.64 o
   1   5  16      832.47      793.59     44.44 o
   2   5  16     2438.51     2424.79     58.34 o
   3   5  16      139.24      153.97     20.57 o
   4   5  16      162.59      166.44     18.34 o
  -9   6  16       13.79       16.95      4.71 o
  -8   6  16      150.62      175.16     14.75 o
  -7   6  16      342.12      343.82     22.08 o
  -6   6  16      107.99      103.23     20.24 o
  -5   6  16        6.42        5.46      9.08 o
  -4   6  16     1223.95     1214.26     67.41 o
  -3   6  16      170.88      147.64     25.32 o
  -2   6  16      881.58      830.47     55.31 o
  -1   6  16        4.05       -4.91      9.85 o
   0   6  16      384.63      374.91     23.28 o
   1   6  16      451.99      479.04     26.88 o
   2   6  16        0.15        8.10      6.15 o
   3   6  16       11.19       13.66      8.79 o
   4   6  16      178.98      166.44     17.13 o
  -9   7  16      174.64      141.28     13.92 o
  -8   7  16      328.94      325.98     25.35 o
  -7   7  16      392.65      383.71     32.29 o
  -6   7  16     1614.84     1655.34     71.69 o
  -5   7  16        1.31        6.09      9.19 o
  -4   7  16      458.69      504.30     43.25 o
  -3   7  16     1349.83     1477.04     73.74 o
  -2   7  16      719.97      762.86     52.90 o
  -1   7  16      376.28      342.65     34.98 o
   0   7  16     1002.58      983.82     54.32 o
   1   7  16      991.98      977.46     35.70 o
   2   7  16       22.60       20.12      6.98 o
   3   7  16     1337.24     1291.77     48.48 o
   4   7  16      404.82      382.44     22.14 o
  -8   8  16      160.73      147.20     15.43 o
  -7   8  16       11.74        4.77      7.08 o
  -6   8  16        4.04       -0.23      8.89 o
  -5   8  16        4.79        4.01      7.92 o
  -4   8  16       21.87       41.13     14.40 o
  -3   8  16      214.17      198.89     26.86 o
  -2   8  16        0.53       -4.03      9.67 o
  -1   8  16      114.89      101.23     18.93 o
   0   8  16      323.60      313.89     30.23 o
   1   8  16       68.17       79.44     10.66 o
   2   8  16        1.96       20.74      8.54 o
   3   8  16       43.19       46.48      9.75 o
  -7   9  16      383.53      352.09     25.77 o
  -6   9  16      131.75      132.26     19.39 o
  -5   9  16        3.96       -8.38      8.38 o
  -4   9  16       25.91       25.81     12.71 o
  -3   9  16      423.93      435.14     37.45 o
  -2   9  16       54.94       49.20     14.26 o
  -1   9  16        2.41       -5.66      8.13 o
   0   9  16      267.73      243.15     26.23 o
   1   9  16       27.43       21.44     10.74 o
  -7  10  16      161.69      124.82     13.28 o
  -6  10  16       75.54       69.02     13.56 o
  -5  10  16        1.71        0.40      6.30 o
  -4  10  16      418.23      421.94     34.07 o
  -3  10  16        1.82        8.83      8.23 o
  -2  10  16      806.90      788.33     47.93 o
  -1  10  16       80.24       68.98     14.22 o
   0  10  16       14.66       12.10      8.58 o
   1  10  16      181.42      192.64     13.97 o
  -6  11  16      517.95      491.55     27.07 o
  -5  11  16       36.92       43.42     10.29 o
  -4  11  16        1.47        4.63      7.28 o
  -3  11  16      521.87      480.84     34.95 o
  -2  11  16       63.94       71.55     14.77 o
  -1  11  16       63.23       68.92     14.08 o
   0  11  16     1154.83     1193.40     49.71 o
   1  11  16      125.26      120.42     14.33 o
  -5  12  16        1.94        2.45      4.76 o
  -4  12  16        7.90       19.56      7.35 o
  -3  12  16        9.25       19.92      8.71 o
  -2  12  16      180.61      173.20     19.57 o
  -1  12  16      373.69      376.38     27.40 o
   0  12  16       60.29       68.21     11.50 o
   1  12  16       45.13       40.51      8.11 o
  -4  13  16      208.57      196.47     16.11 o
  -3  13  16      153.95      131.14     14.82 o
  -2  13  16       25.79       38.91      9.23 o
  -1  13  16        0.42       14.39      6.35 o
   0  13  16        3.47        3.46      4.14 o
  -9   1  17      238.93      271.37     16.59 o
  -8   1  17     1077.04     1170.92     45.16 o
  -7   1  17      142.97      141.27     15.40 o
  -6   1  17       21.88       12.49      6.95 o
  -5   1  17      383.37      441.31     28.21 o
  -4   1  17      373.32      375.81     17.85 o
  -3   1  17      165.76      169.98     14.79 o
  -2   1  17     1218.03     1255.30     38.44 o
  -1   1  17      666.54      673.22     36.75 o
   0   1  17       83.29       80.49     13.61 o
   1   1  17      865.21      920.53     39.61 o
   2   1  17      886.03      890.59     49.49 o
  -9   2  17      531.10      543.50     22.62 o
  -8   2  17       52.24       57.83      9.60 o
  -7   2  17       28.52       31.55      8.42 o
  -6   2  17       75.19       78.13     12.71 o
  -5   2  17       17.66       22.32      8.67 o
  -4   2  17       56.73       54.37      8.04 o
  -3   2  17      835.10      770.27     30.36 o
  -2   2  17     1328.64     1368.60     40.29 o
  -1   2  17      385.66      346.04     26.70 o
   0   2  17      381.19      339.80     38.54 o
   1   2  17      221.02      236.26     20.13 o
   2   2  17       86.49       81.62     11.65 o
  -9   3  17      164.90      180.06     12.64 o
  -8   3  17      805.09      849.74     32.23 o
  -7   3  17      348.92      348.94     22.93 o
  -6   3  17      261.33      262.45     20.88 o
  -5   3  17      621.03      574.49     24.23 o
  -4   3  17      126.89      146.52     16.61 o
  -3   3  17        2.31       13.72      6.25 o
  -2   3  17      966.64      995.81     34.45 o
  -1   3  17       19.04       10.46      8.33 o
   0   3  17      249.28      203.13     28.13 o
   1   3  17      302.00      337.63     23.94 o
   2   3  17      501.53      534.96     26.43 o
   3   3  17      215.90      216.39     21.96 o
  -9   4  17      280.53      277.88     14.56 o
  -8   4  17       23.46       17.97      6.46 o
  -7   4  17        9.57       11.10      5.83 o
  -6   4  17       16.46       27.06      7.59 o
  -5   4  17        1.70       -4.05     10.67 o
  -4   4  17      342.28      333.98     23.75 o
  -3   4  17       22.10       26.22      9.50 o
  -2   4  17      548.56      563.06     31.62 o
  -1   4  17      617.88      554.30     30.08 o
   0   4  17       36.50       31.10     14.95 o
   1   4  17        0.08        7.67      5.96 o
   2   4  17      149.27      163.11     14.57 o
   3   4  17       21.54       18.94      7.92 o
  -9   5  17      335.96      282.96     13.25 o
  -8   5  17      186.09      190.09     14.21 o
  -7   5  17      630.75      687.82     43.17 o
  -6   5  17      309.75      336.34     33.02 o
  -5   5  17      257.92      247.73     19.54 o
  -4   5  17        7.91       29.70     12.84 o
  -3   5  17      663.16      720.99     49.54 o
  -2   5  17      347.58      343.71     33.47 o
  -1   5  17      791.60      748.60     35.01 o
   0   5  17      315.93      285.53     31.93 o
   1   5  17      517.82      509.58     25.80 o
   2   5  17      381.51      373.12     41.76 o
   3   5  17      241.08      238.43     20.61 o
  -8   6  17       17.90       18.11      7.09 o
  -7   6  17      182.96      192.72     22.67 o
  -6   6  17      195.67      203.45     25.12 o
  -5   6  17        1.45        9.60      6.32 o
  -4   6  17      162.17      139.16     22.84 o
  -3   6  17      880.73      918.54     54.77 o
  -2   6  17       54.12       61.93     15.20 o
  -1   6  17       39.66       39.01     12.03 o
   0   6  17      251.82      231.49     27.80 o
   1   6  17      256.28      238.20     18.33 o
   2   6  17       32.17       20.26      7.70 o
   3   6  17       13.80       11.18      5.73 o
  -8   7  17      216.46      207.16     17.19 o
  -7   7  17      138.85      145.49     18.26 o
  -6   7  17      397.62      403.47     32.85 o
  -5   7  17      593.03      577.71     41.39 o
  -4   7  17        0.04        2.95      8.01 o
  -3   7  17        0.39       16.42      8.82 o
  -2   7  17      168.86      141.82     21.35 o
  -1   7  17        1.41       10.05      8.75 o
   0   7  17      459.67      424.58     35.22 o
   1   7  17      521.30      523.37     35.01 o
  -7   8  17      110.15      111.20     14.34 o
  -6   8  17      297.84      318.85     27.71 o
  -5   8  17      140.43      137.12     20.13 o
  -4   8  17      677.43      705.46     44.53 o
  -3   8  17      330.13      366.48     32.74 o
  -2   8  17       91.74       85.79     16.61 o
  -1   8  17      116.22      136.22     19.09 o
   0   8  17      136.11      128.14     13.10 o
   1   8  17       78.38       88.05     14.07 o
  -7   9  17      721.83      609.64     28.26 o
  -6   9  17     1075.86     1158.32     46.89 o
  -5   9  17        3.55       -0.28      7.34 o
  -4   9  17      785.73      819.38     45.68 o
  -3   9  17      413.86      390.39     32.04 o
  -2   9  17      722.12      707.89     42.39 o
  -1   9  17      536.22      526.65     34.76 o
   0   9  17      926.77      934.58     30.83 o
  -6  10  17       10.25       16.63      6.19 o
  -5  10  17       77.39       53.21     11.01 o
  -4  10  17      156.56      172.40     20.24 o
  -3  10  17       31.46       22.71      7.96 o
  -2  10  17        5.79        4.51      5.74 o
  -1  10  17       21.12       31.72      9.54 o
   0  10  17      209.35      176.01     12.44 o
  -5  11  17      125.71      110.32     13.27 o
  -4  11  17        0.55       -6.77      6.77 o
  -3  11  17      271.38      252.72     22.06 o
  -2  11  17        0.25        3.45      4.95 o
  -1  11  17        1.68       -1.07      4.44 o
   0  11  17        1.41        5.94      2.92 o
  -4  12  17      325.97      274.84     18.39 o
  -3  12  17        0.61        4.00      4.46 o
  -2  12  17      163.72      148.18     14.70 o
  -1  12  17      172.51      149.23      9.71 o
  -9   0  18      672.49      662.99     29.71 o
  -8   0  18       55.10       59.02     12.57 o
  -7   0  18       63.56       60.76     13.46 o
  -6   0  18      158.44      177.32     23.19 o
  -5   0  18       94.40      101.30     18.97 o
  -4   0  18       59.78       73.12     13.51 o
  -3   0  18     1459.58     1460.97     67.27 o
  -2   0  18     2013.14     1992.49     81.59 o
  -1   0  18      509.99      581.48     44.56 o
   0   0  18      619.58      630.65     44.82 o
  -9   1  18      565.44      497.50     17.87 o
  -8   1  18      949.35      936.81     34.08 o
  -7   1  18      276.05      297.17     19.60 o
  -6   1  18      285.84      273.50     19.87 o
  -5   1  18      464.23      465.56     25.96 o
  -4   1  18      748.20      739.68     25.86 o
  -3   1  18       86.14       63.88     11.16 o
  -2   1  18     1033.90     1084.86     42.51 o
  -1   1  18        3.40       -3.33      6.88 o
   0   1  18       80.00       72.94     11.62 o
   1   1  18      895.60      956.36     50.08 o
  -9   2  18      312.59      265.92     14.93 o
  -8   2  18       72.70       94.06     10.08 o
  -7   2  18       43.29       58.61      9.24 o
  -6   2  18       42.53       57.42      9.90 o
  -5   2  18       11.43       25.74     11.18 o
  -4   2  18       84.82       86.42     12.23 o
  -3   2  18        0.68        6.98      5.20 o
  -2   2  18      625.33      664.56     33.29 o
  -1   2  18     1070.47     1137.19     43.24 o
   0   2  18        1.95       -0.97      8.54 o
   1   2  18       63.13       67.17     14.71 o
  -8   3  18      140.32      145.78     12.79 o
  -7   3  18      221.41      210.88     15.88 o
  -6   3  18      180.10      205.33     24.64 o
  -5   3  18      886.83      929.20     52.77 o
  -4   3  18       34.86       30.37      7.85 o
  -3   3  18     1083.14     1122.96     40.73 o
  -2   3  18      269.00      247.03     29.20 o
  -1   3  18      284.36      293.25     31.16 o
   0   3  18      107.88      116.71     19.90 o
   1   3  18      313.47      327.34     28.67 o
  -8   4  18       62.55       82.50     12.90 o
  -7   4  18       24.64       21.08      9.11 o
  -6   4  18      256.56      293.08     28.57 o
  -5   4  18       82.18       82.91     10.80 o
  -4   4  18        0.43        2.30      7.74 o
  -3   4  18     1596.36     1589.83     47.92 o
  -2   4  18      118.50      117.23     15.80 o
  -1   4  18       28.11       32.55     13.18 o
   0   4  18        0.97        8.23      8.53 o
   1   4  18      275.72      317.11     27.06 o
  -8   5  18      269.28      267.62     19.84 o
  -7   5  18       28.21       32.93     10.56 o
  -6   5  18      272.95      263.02     26.22 o
  -5   5  18      925.93      902.52     64.88 o
  -4   5  18        6.38        9.20      6.26 o
  -3   5  18      284.24      322.99     21.71 o
  -2   5  18      506.26      502.69     26.37 o
  -1   5  18       15.95        0.70      8.60 o
   0   5  18        3.08        6.92      7.47 o
   1   5  18      545.60      535.32     33.30 o
  -7   6  18       95.52       84.17     13.38 o
  -6   6  18      149.36      152.75     19.64 o
  -5   6  18      220.47      231.16     15.94 o
  -4   6  18      291.58      291.45     19.31 o
  -3   6  18      799.53      783.91     32.22 o
  -2   6  18       14.70       21.72      7.18 o
  -1   6  18      141.11      143.37     20.74 o
   0   6  18       97.72      114.14     17.53 o
   1   6  18       22.08       17.38      6.81 o
  -7   7  18      642.23      623.15     30.66 o
  -6   7  18      579.51      568.88     33.78 o
  -5   7  18        1.53       -3.58      4.32 o
  -4   7  18      419.14      431.18     36.75 o
  -3   7  18        4.89       11.42      6.11 o
  -2   7  18      696.98      723.96     29.50 o
  -1   7  18      880.83      899.62     46.81 o
   0   7  18      323.93      310.00     26.14 o
   1   7  18        1.94        5.51      5.88 o
  -6   8  18        2.73       -2.94      5.16 o
  -5   8  18       16.03        2.61      7.61 o
  -4   8  18       16.77       22.63      6.33 o
  -3   8  18       60.04       57.24      9.38 o
  -2   8  18      133.53      146.17     13.27 o
  -1   8  18       27.13       38.16     10.68 o
   0   8  18      309.84      298.65     23.25 o
  -6   9  18        0.27        1.72      4.90 o
  -5   9  18       12.85       14.51      6.39 o
  -4   9  18        0.49        2.13      3.23 o
  -3   9  18       82.46       77.61      9.23 o
  -2   9  18      201.31      195.18     14.37 o
  -1   9  18       79.50       85.46     13.17 o
   0   9  18       82.60       73.21     10.61 o
  -5  10  18      244.45      235.93     17.50 o
  -4  10  18      235.74      216.03     30.41 o
  -3  10  18       67.28       68.90      7.84 o
  -2  10  18       16.89       21.29      4.74 o
  -1  10  18      348.72      342.20     23.02 o
  -3  11  18      326.60      264.49     17.46 o
  -8   1  19      546.43      482.14     24.67 o
  -7   1  19       12.37        8.16      7.12 o
  -6   1  19      244.38      270.72     24.03 o
  -5   1  19      358.90      357.56     28.03 o
  -4   1  19       58.28       54.26     11.04 o
  -3   1  19      317.78      321.15     28.62 o
  -2   1  19      492.89      468.69     35.57 o
  -1   1  19       15.22       13.99      8.88 o
   0   1  19        1.49        0.84      6.74 o
  -8   2  19       23.11       17.05      6.07 o
  -7   2  19      105.19       96.88     13.90 o
  -6   2  19      144.93      121.83     16.88 o
  -5   2  19      172.44      155.66     19.86 o
  -4   2  19        1.69        1.90      7.92 o
  -3   2  19     1243.07     1357.29     57.20 o
  -2   2  19       41.81       41.33     12.82 o
  -1   2  19      426.62      459.29     34.35 o
   0   2  19       14.92       20.38      8.46 o
  -7   3  19      196.39      214.70     19.37 o
  -6   3  19       10.19       -5.08      6.41 o
  -5   3  19      244.78      213.61     22.32 o
  -4   3  19       24.51       14.43      5.40 o
  -3   3  19       46.23       77.56     14.49 o
  -2   3  19      151.33      132.26     19.15 o
  -1   3  19      433.35      465.49     33.78 o
   0   3  19       22.59       19.59      8.48 o
  -7   4  19        4.57        0.23      3.91 o
  -6   4  19        2.18       -2.25      6.19 o
  -5   4  19      282.12      310.03     26.37 o
  -4   4  19      203.76      191.69     18.86 o
  -3   4  19      239.78      247.53     23.80 o
  -2   4  19        3.86       -1.90      7.07 o
  -1   4  19      247.38      266.88     25.20 o
   0   4  19       45.57       41.53     10.72 o
  -7   5  19      458.33      433.53     24.41 o
  -6   5  19      158.62      161.94     17.50 o
  -5   5  19       73.04       79.02     13.05 o
  -4   5  19       38.56       31.72      8.45 o
  -3   5  19      185.78      186.27     14.06 o
  -2   5  19      146.91      147.55     18.77 o
  -1   5  19      352.43      405.90     29.51 o
   0   5  19       70.19       55.22     10.55 o
   1   5  19       13.41        4.76      3.98 o
  -6   6  19      102.66      113.70     13.75 o
  -5   6  19       29.60       43.15     10.56 o
  -4   6  19       77.55       76.43      8.67 o
  -3   6  19      205.73      207.17     14.08 o
  -2   6  19        0.38       -7.14      7.14 o
  -1   6  19        3.08        9.60      6.74 o
   0   6  19       45.83       42.94      9.09 o
  -6   7  19        0.21        6.01      4.72 o
  -5   7  19      272.85      279.19     21.21 o
  -4   7  19       69.89       52.81      9.27 o
  -3   7  19       83.11       93.00      9.21 o
  -2   7  19       68.67       46.62      9.83 o
  -1   7  19      264.66      264.49     20.93 o
   0   7  19       49.81       35.97      7.31 o
  -5   8  19      599.93      548.15     26.67 o
  -4   8  19       63.21       64.54      9.85 o
  -3   8  19      192.18      201.18     12.06 o
  -2   8  19       57.21       50.52      9.34 o
  -1   8  19      357.71      327.88     20.52 o
  -3   2  20      120.91      110.52     14.19 o
  -2   2  20       33.50       28.21      8.12 o
  -3   3  20      344.00      304.36     21.74 o
  -2   3  20       19.12       16.68      6.75 o
  -1   3  20      331.76      358.21     23.58 o
  -3   4  20      298.46      276.95     19.86 o
  -2   4  20       16.55        6.90      5.20 o
  -3   5  20      232.24      229.77     16.79 o
  -2   5  20        1.88       -2.91      4.60 o
  -1   5  20      172.11      152.68     13.89 o
 
